# Supplementary material for: Functional characterization of the human tRNA methyltransferases TRMT10A and TRMT10B
Source: Nucleic Acids Res. 2020 May 11;48(11):6157–69. doi: 10.1093/nar/gkaa353 (PMC7293042; doi:10.1093/nar/gkaa353)
Supplement: gkaa353_Supplemental_Files [file gkaa353_supplemental_files.zip]

Archive with 2 entries (2 files):
- Vilardo Supplementary information.pdf
- Vilardo Supplementary Table 1.xlsx
