# Supplementary material for: Functional characterization of the human tRNA methyltransferases TRMT10A and TRMT10B
Source: Nucleic Acids Res. 2020 May 11;48(11):6157–69. doi: 10.1093/nar/gkaa353 (PMC7293042; doi:10.1093/nar/gkaa353)
Supplement: gkaa353_Supplemental_Files [file gkaa353_supplemental_files.zip › Vilardo Supplementary Table 1.xlsx]

## Sheet: header_description_suppTable_ne
tRNA	tRNA specificity
cluster	internal cluster ID of collapsed identical tRNA genes
gtrnadbID	external reference to gtrnaDB if available
genome	tRNA gene origin (nuclear or mitochondiral)
position	position with the mature tRNA gene
referenceBase	reference base at position
WT_modified	flag (0|1) indicating if the position was called modified in WT samples
deltaAB_modified	flag (0|1) indicating if the position was called modified in TRMT10A/B-KO samples
deltaA_modified	flag (0|1) indicating if the position was called modified in TRMT10A-KO samples
deltaB_modified	flag (0|1) indicating if the position was called modified in TRMT10B-KO samples
WT_meanRate_modified	average misincorporation rate across all WT samples
WT_allRates_modified	single misincorporation rates for all WT samples
WT_allCoverages_modified	single read coverages for all WT samples
deltaAB_meanRate_modified	average misincorporation rate across all TRMT10A/B-KO samples
deltaAB_allRates_modified	single misincorporation rates for all TRMT10A/B-KO samples
deltaAB_allCoverages_modified	single read coverages for all TRMT10A/B-KO samples
deltaA_meanRate_modified	average misincorporation rate across all TRMT10A-KO samples
deltaA_allRates_modified	single misincorporation rates for all TRMT10A-KO samples
deltaA_allCoverages_modified	single read coverages for all TRMT10A-KO samples
deltaB_meanRate_modified	average misincorporation rate across all TRMT10B-KO samples
deltaB_allRates_modified	single misincorporation rates for all TRMT10B-KO samples
deltaB_allCoverages_modified	single read coverages for all TRMT10B-KO samples

## Sheet: compiledObservedData_reduced
tRNA	cluster	gtrnadbID	genome	position	referenceBase	WT_modified	deltaAB_modified	deltaA_modified	deltaB_modified	WT_meanRate_modified	WT_allRates_modified	WT_allCoverages_modified	deltaAB_meanRate_modified	deltaAB_allRates_modified	deltaAB_allCoverages_modified	deltaA_meanRate_modified	deltaA_allRates_modified	deltaA_allCoverages_modified	deltaB_meanRate_modified	deltaB_allRates_modified	deltaB_allCoverages_modified
AlaAGC	cluster0	tRNA-Ala-AGC-21	nuc	1	G	0	0	0	0	0.089	0.12;0.067;0.087	99;126;251	0.051	0.029;0.091	69;43	0.22	0.16;0.31	293;367	0.077	0.046;0.13	152;154
AlaAGC	cluster0	tRNA-Ala-AGC-21	nuc	2	G	0	0	0	0	0.056	0.062;0.045;0.065	95;123;246	0.036	0.029;0.047	69;42	0.17	0.12;0.24	282;338	0.062	0.039;0.098	152;152
AlaAGC	cluster0	tRNA-Ala-AGC-21	nuc	3	G	0	0	0	0	0.0073	0.011;0.0042;0.0085	90;116;237	0.026	0.014;0.045	68;43	0.0087	0.004;0.019	249;262	0.0098	0.0068;0.014	147;139
AlaAGC	cluster0	tRNA-Ala-AGC-21	nuc	4	G	0	0	0	0	0.0073	0.011;0.0042;0.0085	90;116;237	0.018	0.014;0.023	68;42	0.0039	0.004;0.0038	249;259	0.007	0.0068;0.0072	147;137
AlaAGC	cluster0	tRNA-Ala-AGC-21	nuc	5	G	0	0	0	0	0.089	0.12;0.068;0.087	99;126;249	0.05	0.029;0.087	69;45	0.22	0.16;0.31	288;364	0.075	0.046;0.12	150;155
AlaAGC	cluster0	tRNA-Ala-AGC-21	nuc	6	A	0	0	0	0	0.012	0.022;0.0087;0.0087	88;114;230	0.018	0.015;0.023	67;42	0.0098	0.0081;0.012	245;254	0.0071	0.007;0.0073	142;136
AlaAGC	cluster0	tRNA-Ala-AGC-21	nuc	7	T	0	0	0	0	0.0073	0.011;0.0041;0.0085	91;116;240	0.018	0.014;0.023	68;42	0.0039	0.004;0.0038	251;265	0.0069	0.0067;0.0071	149;139
AlaAGC	cluster0	tRNA-Ala-AGC-21	nuc	8	T	0	0	0	0	0.0073	0.011;0.0041;0.0085	91;116;240	0.018	0.015;0.023	67;42	0.0038	0.004;0.0037	252;266	0.0069	0.0067;0.0071	149;139
AlaAGC	cluster0	tRNA-Ala-AGC-21	nuc	9	A	0	0	0	0	0.0073	0.011;0.0042;0.0085	90;117;239	0.018	0.014;0.023	68;42	0.0039	0.004;0.0039	249;258	0.0099	0.0067;0.015	148;136
AlaAGC	cluster0	tRNA-Ala-AGC-21	nuc	10	G	0	0	0	0	0.0073	0.011;0.0042;0.0085	91;117;236	0.018	0.014;0.023	68;42	0.0039	0.004;0.0038	249;262	0.007	0.0067;0.0073	149;136
AlaAGC	cluster0	tRNA-Ala-AGC-21	nuc	11	C	0	0	0	0	0.0073	0.011;0.0042;0.0085	91;117;239	0.018	0.014;0.023	68;42	0.0039	0.004;0.0038	250;260	0.007	0.0068;0.0073	146;136
AlaAGC	cluster0	tRNA-Ala-AGC-21	nuc	12	T	0	0	0	0	0.0073	0.011;0.0041;0.0085	91;117;240	0.018	0.014;0.023	68;43	0.0039	0.0039;0.0038	253;262	0.0069	0.0067;0.0071	149;139
AlaAGC	cluster0	tRNA-Ala-AGC-21	nuc	13	C	0	0	0	0	0.0073	0.011;0.0041;0.0085	91;117;240	0.018	0.014;0.023	68;43	0.0039	0.0039;0.0038	254;263	0.0069	0.0067;0.0072	149;138
AlaAGC	cluster0	tRNA-Ala-AGC-21	nuc	14	A	0	0	0	0	0.013	0.011;0.012;0.017	91;117;241	0.018	0.014;0.023	68;43	0.0067	0.012;0.0038	254;262	0.007	0.0067;0.0072	149;137
AlaAGC	cluster0	tRNA-Ala-AGC-21	nuc	15	A	0	0	0	0	0.0073	0.011;0.0042;0.0085	91;117;238	0.018	0.014;0.023	68;43	0.0039	0.0039;0.0038	253;262	0.0069	0.0067;0.0071	149;139
AlaAGC	cluster0	tRNA-Ala-AGC-21	nuc	16	G	0	0	0	0	0.16	0.12;0.23;0.13	15;14;39	NA	NA	NA	0.041	0.056;0.029	70;135	0.12	0.21;0.065	23;30
AlaAGC	cluster0	tRNA-Ala-AGC-21	nuc	17	C	0	0	0	0	0.11	0.062;0.15;0.14	15;13;33	NA	NA	NA	0.015	0.03;0.0076	65;130	0.21	0.26;0.16	18;30
AlaAGC	cluster0	tRNA-Ala-AGC-21	nuc	18	G	0	0	0	0	0.052	0.062;0.029;0.077	15;12;33	NA	NA	NA	0.053	0.091;0.031	65;129	0.079	0.19;0.033	15;29
AlaAGC	cluster0	tRNA-Ala-AGC-21	nuc	19	G	0	0	0	0	0.067	0.062;0.062;0.077	15;12;31	NA	NA	NA	0.023	0.034;0.015	58;129	0.051	0.071;0.037	13;26
AlaAGC	cluster0	tRNA-Ala-AGC-21	nuc	20	T	0	0	0	0	0.14	0.067;0.24;0.15	14;12;28	NA	NA	NA	0.04	0.069;0.023	57;129	0.17	0.36;0.077	13;25
AlaAGC	cluster0	tRNA-Ala-AGC-21	nuc	21	A	0	0	0	0	0.058	0.071;0.036;0.077	13;12;27	NA	NA	NA	0.012	0.019;0.008	53;124	0.06	0.091;0.04	10;24
AlaAGC	cluster0	tRNA-Ala-AGC-21	nuc	22	G	0	0	0	0	0.062	0.071;0.04;0.083	13;11;24	NA	NA	NA	0.024	0.035;0.017	56;116	NA	NA	NA
AlaAGC	cluster0	tRNA-Ala-AGC-21	nuc	23	G	0	0	0	0	0.073	0.077;0.056;0.091	12;10;17	NA	NA	NA	0.013	0.02;0.0083	50;119	NA	NA	NA
AlaAGC	cluster0	tRNA-Ala-AGC-21	nuc	24	G	0	0	0	0	0.096	0.15;0.062;0.091	12;10;15	NA	NA	NA	0.026	0.039;0.017	50;119	NA	NA	NA
AlaAGC	cluster0	tRNA-Ala-AGC-21	nuc	25	T	0	0	0	0	0.16	0.083;0.25;0.18	11;10;15	NA	NA	NA	0.031	0.039;0.024	50;122	NA	NA	NA
AlaAGC	cluster0	tRNA-Ala-AGC-21	nuc	26	G	0	0	0	0	0.11	0.077;0.19;0.091	12;10;15	NA	NA	NA	0.026	0.041;0.017	48;118	NA	NA	NA
AlaAGC	cluster0	tRNA-Ala-AGC-21	nuc	27	C	0	0	0	0	0.079	0.077;0.071;0.091	12;10;13	NA	NA	NA	0.042	0.042;0.042	47;118	NA	NA	NA
AlaAGC	cluster0	tRNA-Ala-AGC-21	nuc	28	C	0	0	0	0	0.084	0.083;0.077;0.091	11;10;12	NA	NA	NA	0.014	0.021;0.0088	46;113	NA	NA	NA
AlaAGC	cluster0	tRNA-Ala-AGC-21	nuc	29	T	0	0	0	0	0.079	0.077;0.071;0.091	12;10;13	NA	NA	NA	0.06	0.083;0.043	47;116	NA	NA	NA
AlaAGC	cluster0	tRNA-Ala-AGC-21	nuc	30	G	0	0	0	0	0.14	0.15;0.21;0.091	12;10;13	NA	NA	NA	0.047	0.083;0.027	47;111	NA	NA	NA
AlaAGC	cluster0	tRNA-Ala-AGC-21	nuc	31	C	0	0	0	0	0.084	0.083;0.077;0.091	11;10;12	NA	NA	NA	0.04	0.091;0.018	43;110	NA	NA	NA
AlaAGC	cluster0	tRNA-Ala-AGC-21	nuc	32	T	0	0	0	0	0.11	0.083;0.15;0.091	11;10;12	NA	NA	NA	0.043	0.068;0.027	43;109	NA	NA	NA
AlaAGC	cluster0	tRNA-Ala-AGC-21	nuc	33	T	0	0	0	0	0.15	0.083;0.43;0.091	11;10;13	NA	NA	NA	0.072	0.07;0.075	42;106	NA	NA	NA
AlaAGC	cluster0	tRNA-Ala-AGC-21	nuc	34	A	0	0	0	0	0.081	0.083;0.071;0.091	11;10;13	NA	NA	NA	0.021	0.023;0.019	42;106	NA	NA	NA
AlaAGC	cluster0	tRNA-Ala-AGC-21	nuc	35	G	0	0	0	0	0.15	0.25;0.091	11;10;8	NA	NA	NA	0.044	0.025;0.079	39;100	NA	NA	NA
AlaAGC	cluster0	tRNA-Ala-AGC-21	nuc	37	A	0	0	0	0	0.13	0.18;0.091	10;10;8	NA	NA	NA	0.016	0.026;0.01	37;97	NA	NA	NA
AlaAGC	cluster0	tRNA-Ala-AGC-21	nuc	38	T	0	0	0	0	0.091	0.091;0.091	10;10;6	NA	NA	NA	0.03	0.032;0.028	30;71	NA	NA	NA
AlaAGC	cluster0	tRNA-Ala-AGC-21	nuc	39	G	0	0	0	0	0.091	0.091;0.091	10;10;6	NA	NA	NA	0.031	0.069;0.014	28;69	NA	NA	NA
AlaAGC	cluster0	tRNA-Ala-AGC-21	nuc	40	C	0	0	0	0	0.13	0.18;0.091	10;10;6	NA	NA	NA	0.032	0.034;0.029	28;68	NA	NA	NA
AlaAGC	cluster0	tRNA-Ala-AGC-21	nuc	41	A	0	0	0	0	0.091	0.091;0.091	10;10;6	NA	NA	NA	0.033	0.071;0.015	27;66	NA	NA	NA
AlaAGC	cluster0	tRNA-Ala-AGC-21	nuc	42	A	0	0	0	0	0.091	0.091;0.091	10;10;6	NA	NA	NA	0.032	0.036;0.029	27;68	NA	NA	NA
AlaAGC	cluster0	tRNA-Ala-AGC-21	nuc	43	G	0	0	0	0	0.091	0.091;0.091	10;10;6	NA	NA	NA	0.023	0.037;0.014	26;69	NA	NA	NA
AlaAGC	cluster0	tRNA-Ala-AGC-21	nuc	44	A	0	0	0	0	0.091	0.091;0.091	10;10;6	NA	NA	NA	0.034	0.037;0.031	26;64	NA	NA	NA
AlaAGC	cluster0	tRNA-Ala-AGC-21	nuc	45	G	0	0	0	0	0.091	0.091;0.091	10;10;6	NA	NA	NA	0.033	0.074;0.015	26;66	NA	NA	NA
AlaAGC	cluster0	tRNA-Ala-AGC-21	nuc	47	T	0	0	0	0	0.091	0.091;0.091	10;10;7	NA	NA	NA	0.023	0.036;0.015	27;66	NA	NA	NA
AlaAGC	cluster0	tRNA-Ala-AGC-21	nuc	48	A	0	0	0	0	0.091	0.091;0.091	10;10;7	NA	NA	NA	0.023	0.036;0.015	27;67	NA	NA	NA
AlaAGC	cluster1	tRNA-Ala-AGC-17	nuc	55	T	0	0	0	0	0.082	0.14;0.048	1;20;13	NA	NA	NA	0.058	0.048;0.071	20;13	NA	NA	NA
AlaAGC	cluster1	tRNA-Ala-AGC-17	nuc	56	C	0	0	0	0	0.056	0.067;0.048	1;20;14	NA	NA	NA	0.064	0.053;0.077	18;12	NA	NA	NA
AlaAGC	cluster1	tRNA-Ala-AGC-17	nuc	57	G	0	0	0	0	0.055	0.067;0.045	1;21;14	NA	NA	NA	0.056	0.048;0.067	20;14	NA	NA	NA
AlaAGC	cluster1	tRNA-Ala-AGC-17	nuc	58	A	0	0	0	0	0.58	0.53;0.64	1;21;14	NA	NA	NA	0.46	0.35;0.6	19;14	NA	NA	NA
AlaAGC	cluster1	tRNA-Ala-AGC-17	nuc	59	T	0	0	0	0	0.055	0.067;0.045	1;21;14	NA	NA	NA	0.075	0.091;0.062	21;15	NA	NA	NA
AlaAGC	cluster1	tRNA-Ala-AGC-17	nuc	60	G	0	0	0	0	0.055	0.067;0.045	1;21;14	NA	NA	NA	0.056	0.048;0.067	20;14	NA	NA	NA
AlaAGC	cluster1	tRNA-Ala-AGC-17	nuc	61	C	0	0	0	0	0.053	0.062;0.045	1;21;15	NA	NA	NA	0.058	0.05;0.067	19;14	NA	NA	NA
AlaAGC	cluster1	tRNA-Ala-AGC-17	nuc	62	C	0	0	0	0	0.055	0.062;0.048	1;20;15	NA	NA	NA	0.056	0.05;0.062	19;15	NA	NA	NA
AlaAGC	cluster1	tRNA-Ala-AGC-17	nuc	63	C	0	0	0	0	0.075	0.062;0.091	1;21;15	NA	NA	NA	0.1	0.053;0.2	18;14	NA	NA	NA
AlaAGC	cluster1	tRNA-Ala-AGC-17	nuc	64	A	0	0	0	0	0.053	0.062;0.045	1;21;15	NA	NA	NA	0.056	0.048;0.067	20;14	NA	NA	NA
AlaAGC	cluster1	tRNA-Ala-AGC-17	nuc	65	C	0	0	0	0	0.055	0.062;0.048	1;20;15	NA	NA	NA	0.086	0.056;0.13	17;14	NA	NA	NA
AlaAGC	cluster1	tRNA-Ala-AGC-17	nuc	66	A	0	0	0	0	0.055	0.062;0.048	1;20;15	NA	NA	NA	0.061	0.056;0.067	17;14	NA	NA	NA
AlaAGC	cluster1	tRNA-Ala-AGC-17	nuc	67	T	0	0	0	0	0.077	0.12;0.048	1;20;15	NA	NA	NA	0.12	0.11;0.14	18;13	NA	NA	NA
AlaAGC	cluster1	tRNA-Ala-AGC-17	nuc	68	T	0	0	0	0	0.056	0.067;0.048	1;20;14	NA	NA	NA	0.068	0.056;0.083	17;11	NA	NA	NA
AlaAGC	cluster1	tRNA-Ala-AGC-17	nuc	69	C	0	0	0	0	0.058	0.071;0.048	1;20;13	NA	NA	NA	0.068	0.056;0.083	17;11	NA	NA	NA
AlaAGC	cluster1	tRNA-Ala-AGC-17	nuc	70	T	0	0	0	0	0.059	0.067;0.053	1;18;14	NA	NA	NA	0.07	0.059;0.083	16;11	NA	NA	NA
AlaAGC	cluster1	tRNA-Ala-AGC-17	nuc	71	C	0	0	0	0	0.056	0.067;0.048	1;20;14	NA	NA	NA	0.07	0.059;0.083	16;11	NA	NA	NA
AlaAGC	cluster1	tRNA-Ala-AGC-17	nuc	72	C	0	0	0	0	0.056	0.067;0.048	1;20;14	NA	NA	NA	0.07	0.059;0.083	16;11	NA	NA	NA
AlaAGC	cluster1	tRNA-Ala-AGC-17	nuc	73	A	0	0	0	0	0.056	0.067;0.048	1;20;14	NA	NA	NA	0.072	0.062;0.083	15;11	NA	NA	NA
AlaAGC	cluster10	tRNA-Ala-AGC-22	nuc	1	G	0	0	0	0	0.15	0.17;0.16;0.13	130;251;515	0.08	0.061;0.1	48;86	0.063	0.028;0.14	1071;575	0.071	0.061;0.082	296;291
AlaAGC	cluster10	tRNA-Ala-AGC-22	nuc	2	G	0	0	0	0	0.006	0.0083;0.006;0.0042	119;235;497	0.016	0.021;0.012	47;82	0.0018	0.0018;0.0018	1093;551	0.0035	0.0034;0.0035	291;286
AlaAGC	cluster10	tRNA-Ala-AGC-22	nuc	3	G	0	0	0	0	0.0052	0.0083;0.0039;0.0042	120;235;508	0.016	0.02;0.012	48;82	0.0018	0.0018;0.0018	1099;559	0.0034	0.0034;0.0034	292;293
AlaAGC	cluster10	tRNA-Ala-AGC-22	nuc	4	G	0	0	0	0	0.011	0.016;0.0097;0.0084	121;236;516	0.016	0.02;0.012	48;82	0.0036	0.0018;0.0071	1105;562	0.0034	0.0034;0.0034	295;295
AlaAGC	cluster10	tRNA-Ala-AGC-22	nuc	5	A	0	0	0	0	0.0041	0.0081;0.002;0.0043	122;233;507	0.016	0.02;0.013	48;79	0.0013	0.00092;0.0018	1085;547	0.0034	0.0034;0.0034	293;291
AlaAGC	cluster10	tRNA-Ala-AGC-22	nuc	6	A	0	0	0	0	0.07	0.082;0.065;0.064	133;250;550	0.049	0.041;0.058	48;85	0.025	0.0091;0.068	1094;598	0.035	0.03;0.042	304;305
AlaAGC	cluster10	tRNA-Ala-AGC-22	nuc	7	T	0	0	0	0	0.004	0.0079;0.0019;0.0042	125;236;533	0.015	0.02;0.012	50;83	0.0013	0.0009;0.0018	1110;568	0.0047	0.0066;0.0033	301;300
AlaAGC	cluster10	tRNA-Ala-AGC-22	nuc	8	T	0	0	0	0	0.004	0.0079;0.0019;0.0042	125;237;532	0.015	0.02;0.012	50;83	0.0013	0.0009;0.0018	1111;567	0.0033	0.0033;0.0033	302;300
AlaAGC	cluster10	tRNA-Ala-AGC-22	nuc	9	A	0	0	0	0	0.004	0.0082;0.0019;0.0042	121;236;527	0.015	0.02;0.012	49;83	0.0013	0.0009;0.0018	1106;564	0.0033	0.0033;0.0034	299;297
AlaAGC	cluster10	tRNA-Ala-AGC-22	nuc	10	G	0	0	0	0	0.013	0.0081;0.017;0.017	122;237;529	0.015	0.02;0.012	50;83	0.01	0.012;0.0088	1110;566	0.011	0.017;0.0067	300;296
AlaAGC	cluster10	tRNA-Ala-AGC-22	nuc	11	C	0	0	0	0	0.0064	0.0081;0.0076;0.0042	123;236;526	0.015	0.02;0.012	50;82	0.0018	0.0018;0.0018	1106;564	0.0033	0.0033;0.0033	298;298
AlaAGC	cluster10	tRNA-Ala-AGC-22	nuc	12	T	0	0	0	0	0.0051	0.0079;0.0019;0.0089	125;223;532	0.016	0.02;0.012	48;82	0.0013	0.00089;0.0018	1117;568	0.0033	0.0033;0.0033	300;299
AlaAGC	cluster10	tRNA-Ala-AGC-22	nuc	13	C	0	0	0	0	0.005	0.008;0.0038;0.0042	124;236;532	0.016	0.02;0.012	50;80	0.0025	0.0018;0.0035	1107;565	0.0033	0.0033;0.0034	300;297
AlaAGC	cluster10	tRNA-Ala-AGC-22	nuc	14	A	0	0	0	0	0.005	0.0079;0.0038;0.0042	125;236;532	0.015	0.02;0.012	50;83	0.0044	0.0036;0.0053	1108;568	0.0047	0.0033;0.0067	300;296
AlaAGC	cluster10	tRNA-Ala-AGC-22	nuc	15	A	0	0	0	0	0.004	0.0079;0.0019;0.0042	125;235;532	0.015	0.02;0.012	50;83	0.0018	0.0009;0.0035	1110;567	0.0033	0.0033;0.0033	298;298
AlaAGC	cluster10	tRNA-Ala-AGC-22	nuc	16	G	0	0	0	0	0.013	0.014;0.016;0.011	71;182;450	0.027	0.026;0.029	38;69	0.05	0.022;0.11	762;473	0.074	0.079;0.069	226;130
AlaAGC	cluster10	tRNA-Ala-AGC-22	nuc	17	C	0	0	0	0	0.01	0.014;0.014;0.0055	70;182;440	0.096	0.026;0.35	37;99	0.0019	0.0014;0.0026	738;381	0.011	0.0048;0.025	207;121
AlaAGC	cluster10	tRNA-Ala-AGC-22	nuc	18	G	0	0	0	0	0.17	0.36;0.025;0.51	69;181;437	0.19	0.58;0.061	37;32	0.44	0.51;0.39	740;383	0.08	0.39;0.017	206;120
AlaAGC	cluster10	tRNA-Ala-AGC-22	nuc	19	G	0	0	0	0	0.064	0.067;0.088;0.043	44;91;429	0.14	0.18;0.12	16;33	0.099	0.1;0.096	363;238	0.078	0.079;0.077	126;116
AlaAGC	cluster10	tRNA-Ala-AGC-22	nuc	20	T	0	0	1	1	0.12	0.17;0.1;0.089	46;89;397	0.12	0.067;0.21	14;28	0.12	0.12;0.12	329;214	0.16	0.23;0.11	122;106
AlaAGC	cluster10	tRNA-Ala-AGC-22	nuc	21	A	0	0	0	0	0.036	0.091;0.046;0.011	43;89;388	0.07	0.071;0.069	13;28	0.043	0.034;0.056	327;213	0.056	0.067;0.047	118;105
AlaAGC	cluster10	tRNA-Ala-AGC-22	nuc	22	G	0	0	0	0	0.27	0.062;0.46;0.66	31;70;324	0.4	0.33;0.48	11;20	0.41	0.43;0.39	266;175	0.35	0.32;0.39	96;93
AlaAGC	cluster10	tRNA-Ala-AGC-22	nuc	23	A	0	0	0	0	0.023	0.067;0.0063;0.028	29;71;314	0.093	0.091;0.095	10;20	0.012	0.011;0.012	266;168	0.021	0.042;0.011	94;92
AlaAGC	cluster10	tRNA-Ala-AGC-22	nuc	24	G	0	0	1	1	0.15	0.14;0.14;0.16	27;24;160	NA	NA	NA	0.18	0.2;0.17	147;101	0.15	0.19;0.12	61;57
AlaAGC	cluster10	tRNA-Ala-AGC-22	nuc	25	C	1	0	1	0	0.21	0.23;0.26;0.14	25;20;148	NA	NA	NA	0.18	0.26;0.12	131;87	0.29	0.3;0.27	55;54
AlaAGC	cluster10	tRNA-Ala-AGC-22	nuc	26	G	0	0	0	1	0.39	0.4;0.53;0.29	24;20;134	NA	NA	NA	0.54	0.8;0.36	117;79	0.53	0.54;0.52	47;45
AlaAGC	cluster10	tRNA-Ala-AGC-22	nuc	27	C	0	0	0	0	0.11	0.12;0.18;0.062	15;15;60	NA	NA	NA	0.22	0.44;0.11	26;54	0.25	0.33;0.19	20;20
AlaAGC	cluster10	tRNA-Ala-AGC-22	nuc	28	T	0	0	0	0	0.096	0.13;0.11;0.062	14;15;55	NA	NA	NA	0.091	0.21;0.04	23;49	0.091	0.13;0.062	14;15
AlaAGC	cluster10	tRNA-Ala-AGC-22	nuc	29	C	0	0	0	0	0.045	0.071;0.021;0.062	13;15;47	NA	NA	NA	0.038	0.067;0.022	14;45	0.067	0.071;0.062	13;15
AlaAGC	cluster10	tRNA-Ala-AGC-22	nuc	30	C	0	0	0	0	0.075	0.077;0.087;0.062	12;15;45	NA	NA	NA	0.14	0.23;0.087	12;45	0.12	0.21;0.062	13;15
AlaAGC	cluster10	tRNA-Ala-AGC-22	nuc	31	C	0	0	0	0	0.066	0.071;0.065;0.062	13;15;45	NA	NA	NA	0.1	0.15;0.067	12;44	0.1	0.17;0.062	11;15
AlaAGC	cluster10	tRNA-Ala-AGC-22	nuc	32	T	0	0	0	0	0.057	0.071;0.043;0.062	13;15;46	NA	NA	NA	0.071	0.21;0.023	13;42	0.098	0.15;0.062	12;15
AlaAGC	cluster10	tRNA-Ala-AGC-22	nuc	33	T	0	0	0	0	0.067	0.071;0.067;0.062	13;15;44	NA	NA	NA	0.07	0.21;0.023	13;43	0.07	0.083;0.059	11;16
AlaAGC	cluster10	tRNA-Ala-AGC-22	nuc	34	A	0	0	0	0	0.083	0.071;0.13;0.062	13;15;46	NA	NA	NA	0.072	0.077;0.067	12;44	0.1	0.083;0.12	11;15
AlaAGC	cluster10	tRNA-Ala-AGC-22	nuc	35	G	0	0	0	0	0.047	0.071;0.023;0.062	13;15;43	NA	NA	NA	0.089	0.18;0.044	16;44	0.075	0.083;0.067	11;14
AlaAGC	cluster10	tRNA-Ala-AGC-22	nuc	36	C	0	0	0	0	0.047	0.077;0.022;0.062	12;15;45	NA	NA	NA	0.076	0.11;0.056	18;53	0.072	0.067;0.077	14;25
AlaAGC	cluster10	tRNA-Ala-AGC-22	nuc	37	A	0	0	1	0	0.095	0.083;0.16;0.062	11;15;48	NA	NA	NA	0.35	0.48;0.25	20;58	0.38	0.35;0.4	16;24
AlaAGC	cluster10	tRNA-Ala-AGC-22	nuc	38	T	0	0	0	0	0.041	0.062;0.018;0.062	15;15;54	NA	NA	NA	0.13	0.11;0.15	35;72	0.17	0.22;0.13	26;30
AlaAGC	cluster10	tRNA-Ala-AGC-22	nuc	39	G	0	0	0	0	0.04	0.062;0.016;0.062	15;15;62	NA	NA	NA	0.057	0.036;0.091	55;87	0.097	0.088;0.11	33;46
AlaAGC	cluster10	tRNA-Ala-AGC-22	nuc	40	C	0	0	0	0	0.039	0.062;0.015;0.062	15;15;64	NA	NA	NA	0.055	0.068;0.045	58;88	0.035	0.056;0.022	35;44
AlaAGC	cluster10	tRNA-Ala-AGC-22	nuc	41	G	0	0	0	0	0.038	0.062;0.014;0.062	15;15;68	NA	NA	NA	0.02	0.041;0.01	72;98	0.032	0.029;0.036	34;55
AlaAGC	cluster10	tRNA-Ala-AGC-22	nuc	42	A	0	0	0	0	0.039	0.062;0.014;0.067	15;14;69	NA	NA	NA	0.017	0.014;0.02	71;98	0.031	0.028;0.035	35;56
AlaAGC	cluster10	tRNA-Ala-AGC-22	nuc	43	G	0	0	0	0	0.041	0.071;0.015;0.067	13;14;67	NA	NA	NA	0.011	0.013;0.0099	74;100	0.031	0.029;0.033	34;59
AlaAGC	cluster10	tRNA-Ala-AGC-22	nuc	44	A	0	0	0	0	0.05	0.13;0.015;0.062	14;15;67	NA	NA	NA	0.02	0.013;0.031	74;95	0.022	0.029;0.017	34;58
AlaAGC	cluster10	tRNA-Ala-AGC-22	nuc	45	G	0	0	0	0	0.048	0.062;0.029;0.062	15;15;68	NA	NA	NA	0.016	0.013;0.02	76;99	0.031	0.029;0.034	34;58
AlaAGC	cluster10	tRNA-Ala-AGC-22	nuc	46	G	0	0	0	0	0.04	0.067;0.015;0.062	14;15;65	NA	NA	NA	0.012	0.013;0.01	75;98	0.022	0.028;0.018	35;56
AlaAGC	cluster10	tRNA-Ala-AGC-22	nuc	47	T	0	0	0	0	0.056	0.062;0.044;0.062	15;15;67	NA	NA	NA	0.016	0.013;0.02	76;98	0.022	0.028;0.017	35;58
AlaAGC	cluster10	tRNA-Ala-AGC-22	nuc	48	A	0	0	0	0	0.049	0.062;0.03;0.062	15;15;66	NA	NA	NA	0.017	0.014;0.02	73;97	0.022	0.029;0.017	33;58
AlaAGC	cluster10	tRNA-Ala-AGC-22	nuc	49	G	0	0	0	0	0.05	0.062;0.03;0.067	15;14;66	NA	NA	NA	0.016	0.013;0.02	75;99	0.022	0.029;0.017	34;58
AlaAGC	cluster10	tRNA-Ala-AGC-22	nuc	50	C	0	0	0	0	0.039	0.062;0.015;0.062	15;15;67	NA	NA	NA	0.016	0.013;0.02	75;98	0.022	0.028;0.018	35;56
AlaAGC	cluster10	tRNA-Ala-AGC-22	nuc	51	G	0	0	0	0	0.039	0.062;0.015;0.062	15;15;66	NA	NA	NA	0.012	0.013;0.01	75;98	0.022	0.028;0.018	35;56
AlaAGC	cluster10	tRNA-Ala-AGC-22	nuc	52	G	0	0	0	0	0.039	0.062;0.015;0.062	15;15;65	NA	NA	NA	0.016	0.013;0.02	75;98	0.022	0.029;0.018	34;56
AlaAGC	cluster10	tRNA-Ala-AGC-22	nuc	53	G	0	0	0	0	0.039	0.062;0.015;0.062	15;15;65	NA	NA	NA	0.016	0.013;0.02	75;98	0.023	0.029;0.018	34;55
AlaAGC	cluster10	tRNA-Ala-AGC-22	nuc	54	A	0	0	0	0	0.052	0.071;0.031;0.062	13;15;64	NA	NA	NA	0.017	0.027;0.01	73;96	0.032	0.057;0.018	34;55
AlaAGC	cluster10	tRNA-Ala-AGC-22	nuc	55	T	0	0	0	0	0.04	0.067;0.015;0.062	14;15;64	NA	NA	NA	0.033	0.027;0.04	73;98	0.038	0.083;0.017	35;57
AlaAGC	cluster10	tRNA-Ala-AGC-22	nuc	56	C	0	0	0	0	0.087	0.13;0.075;0.067	14;14;66	NA	NA	NA	0.11	0.14;0.082	72;96	0.078	0.059;0.1	33;57
AlaAGC	cluster10	tRNA-Ala-AGC-22	nuc	57	G	0	0	1	0	0.14	0.14;0.28;0.062	13;15;64	NA	NA	NA	0.43	0.6;0.31	71;95	0.49	0.47;0.51	33;56
AlaAGC	cluster10	tRNA-Ala-AGC-22	nuc	58	A	0	0	0	0	0.085	0.077;0.06;0.13	12;14;66	NA	NA	NA	0.035	0.029;0.043	69;93	0.032	0.03;0.034	32;58
AlaAGC	cluster10	tRNA-Ala-AGC-22	nuc	59	C	0	0	0	0	0.051	0.077;0.027;0.062	12;15;36	NA	NA	NA	NA	NA	NA	0.075	0.083;0.067	11;14
AlaAGC	cluster10	tRNA-Ala-AGC-22	nuc	60	G	0	0	0	0	0.051	0.077;0.027;0.062	12;15;36	NA	NA	NA	NA	NA	NA	0.075	0.083;0.067	11;14
AlaAGC	cluster10	tRNA-Ala-AGC-22	nuc	61	C	0	0	0	0	0.073	0.077;0.081;0.062	12;15;36	NA	NA	NA	NA	NA	NA	0.081	0.091;0.071	10;13
AlaAGC	cluster10	tRNA-Ala-AGC-22	nuc	62	C	0	0	0	0	0.066	0.077;0.056;0.067	12;14;35	NA	NA	NA	NA	NA	NA	0.077	0.083;0.071	11;13
AlaAGC	cluster10	tRNA-Ala-AGC-22	nuc	63	C	0	0	0	0	0.052	0.077;0.029;0.062	12;15;34	NA	NA	NA	NA	NA	NA	0.077	0.083;0.071	11;13
AlaAGC	cluster10	tRNA-Ala-AGC-22	nuc	64	G	0	0	0	0	0.052	0.077;0.029;0.062	12;15;33	NA	NA	NA	NA	NA	NA	0.077	0.083;0.071	11;13
AlaAGC	cluster10	tRNA-Ala-AGC-22	nuc	65	C	0	0	0	0	0.052	0.077;0.029;0.062	12;15;34	NA	NA	NA	NA	NA	NA	0.087	0.091;0.083	10;11
AlaAGC	cluster10	tRNA-Ala-AGC-22	nuc	66	A	0	0	0	0	0.052	0.077;0.029;0.062	12;15;34	NA	NA	NA	NA	NA	NA	0.077	0.083;0.071	11;13
AlaAGC	cluster10	tRNA-Ala-AGC-22	nuc	67	T	0	0	0	0	0.053	0.083;0.029;0.062	11;15;34	NA	NA	NA	NA	NA	NA	0.08	0.083;0.077	11;12
AlaAGC	cluster10	tRNA-Ala-AGC-22	nuc	68	T	0	0	0	0	0.052	0.077;0.029;0.062	12;15;34	NA	NA	NA	NA	NA	NA	0.077	0.083;0.071	11;13
AlaAGC	cluster10	tRNA-Ala-AGC-22	nuc	69	C	0	0	0	0	0.052	0.077;0.029;0.062	12;15;34	NA	NA	NA	NA	NA	NA	0.077	0.083;0.071	11;13
AlaAGC	cluster10	tRNA-Ala-AGC-22	nuc	70	T	0	0	0	0	0.052	0.077;0.029;0.062	12;15;34	NA	NA	NA	NA	NA	NA	0.077	0.083;0.071	11;13
AlaAGC	cluster10	tRNA-Ala-AGC-22	nuc	71	C	0	0	0	0	0.066	0.15;0.029;0.062	12;15;33	NA	NA	NA	NA	NA	NA	0.11	0.083;0.14	11;13
AlaAGC	cluster10	tRNA-Ala-AGC-22	nuc	72	T	0	0	0	0	0.055	0.091;0.029;0.062	10;15;34	NA	NA	NA	NA	NA	NA	0.08	0.083;0.077	11;12
AlaAGC	cluster10	tRNA-Ala-AGC-22	nuc	73	A	0	0	0	0	0.053	0.083;0.029;0.062	11;15;34	NA	NA	NA	NA	NA	NA	0.08	0.083;0.077	11;12
AlaAGC	cluster11	tRNA-Ala-AGC-3	nuc	1	G	0	0	0	0	0.013	0.024;0.026;0.0039	840;1293;7061	0.012	0.0076;0.019	3555;2561	0.03	0.032;0.028	5276;5670	0.024	0.019;0.03	5846;4232
AlaAGC	cluster11	tRNA-Ala-AGC-3	nuc	2	G	0	0	0	0	0.0028	0.0076;0.0038;0.00076	916;1314;7616	0.0033	0.0017;0.0066	3610;2584	0.0066	0.0074;0.006	5711;6170	0.0045	0.0032;0.0065	6341;4586
AlaAGC	cluster11	tRNA-Ala-AGC-3	nuc	3	G	0	0	0	0	0.0051	0.013;0.007;0.0015	949;1325;7948	0.004	0.0014;0.011	3656;2624	0.0086	0.0081;0.0091	5952;6491	0.0087	0.009;0.0083	6647;4801
AlaAGC	cluster11	tRNA-Ala-AGC-3	nuc	4	G	0	0	0	0	0.0033	0.0042;0.0024;0.0037	957;1334;8011	0.0019	0.0014;0.0027	3683;2617	0.0031	0.0044;0.0021	6116;6639	0.0013	0.001;0.0016	6791;4937
AlaAGC	cluster11	tRNA-Ala-AGC-3	nuc	5	G	0	0	0	0	0.011	0.014;0.013;0.0075	973;1330;7886	0.015	0.0094;0.024	3708;2666	0.017	0.019;0.016	6204;6765	0.014	0.01;0.019	6812;5064
AlaAGC	cluster11	tRNA-Ala-AGC-3	nuc	6	T	0	0	0	0	0.0031	0.0059;0.0033;0.0015	1019;1343;7945	0.002	0.0021;0.0019	3748;2653	0.0024	0.0021;0.0028	6547;7182	0.0031	0.0022;0.0044	7155;5276
AlaAGC	cluster11	tRNA-Ala-AGC-3	nuc	7	G	0	0	0	0	0.00045	0.00098;0.00013;0.00074	1020;1348;7862	0.00032	0.00027;0.00038	3749;2649	0.00021	0.00015;0.00028	6542;7147	0.00016	0.00014;0.00019	7124;5255
AlaAGC	cluster11	tRNA-Ala-AGC-3	nuc	8	T	0	0	0	0	0.0012	0.0029;0.00088;0.00074	1039;1356;7994	0.0019	0.0016;0.0022	3775;2673	0.0014	0.001;0.0019	6687;7338	0.0012	0.00096;0.0015	7262;5363
AlaAGC	cluster11	tRNA-Ala-AGC-3	nuc	9	A	0	0	0	0	0.0017	0.0019;0.0018;0.0015	1026;1340;7843	0.0021	0.0024;0.0019	3725;2654	0.002	0.0026;0.0015	6554;7168	0.0026	0.0021;0.0032	7126;5253
AlaAGC	cluster11	tRNA-Ala-AGC-3	nuc	10	G	0	0	0	0	0.0085	0.0078;0.0087;0.0089	1026;1349;7896	0.011	0.0093;0.012	3751;2655	0.0098	0.01;0.0095	6602;7232	0.011	0.011;0.011	7173;5269
AlaAGC	cluster11	tRNA-Ala-AGC-3	nuc	11	C	0	0	0	0	0.00057	0.00097;0.00025;0.00075	1025;1341;7844	0.00032	0.00027;0.00038	3734;2653	0.00015	0.00015;0.00014	6563;7199	0.00016	0.00014;0.00019	7142;5261
AlaAGC	cluster11	tRNA-Ala-AGC-3	nuc	12	T	0	0	0	0	0.0024	0.0038;0.0016;0.0023	1041;1283;7937	0.0027	0.0031;0.0024	3545;2514	0.0027	0.002;0.0037	6659;7320	0.0032	0.0029;0.0036	7234;5341
AlaAGC	cluster11	tRNA-Ala-AGC-3	nuc	13	C	0	0	0	0	0.00091	0.00098;0.00051;0.0015	1022;1335;7837	0.00046	0.00027;0.00077	3689;2611	0.00097	0.00061;0.0015	6567;7192	0.00086	0.00056;0.0013	7121;5260
AlaAGC	cluster11	tRNA-Ala-AGC-3	nuc	14	A	0	0	0	0	0.0023	0.002;0.0028;0.0023	1015;1332;7783	0.0035	0.0027;0.0045	3707;2638	0.0027	0.0023;0.0031	6492;7074	0.0029	0.0034;0.0025	7053;5210
AlaAGC	cluster11	tRNA-Ala-AGC-3	nuc	15	G	0	0	0	0	0.017	0.013;0.022;0.017	1050;1374;8085	0.0077	0.0061;0.0097	3788;2689	0.015	0.016;0.013	6750;7383	0.016	0.019;0.013	7342;5402
AlaAGC	cluster11	tRNA-Ala-AGC-3	nuc	16	T	0	0	0	0	0.015	0.01;0.021;0.016	1059;1387;8070	0.0074	0.0065;0.0084	3855;2728	0.014	0.015;0.013	7003;7540	0.015	0.017;0.013	7497;5585
AlaAGC	cluster11	tRNA-Ala-AGC-3	nuc	17	G	1	0	0	1	0.33	0.3;0.3;0.4	1038;1347;7804	0.27	0.26;0.27	3781;2672	0.18	0.19;0.17	6769;7346	0.17	0.15;0.19	7284;5402
AlaAGC	cluster11	tRNA-Ala-AGC-3	nuc	18	G	0	0	0	0	0.053	0.08;0.026;0.069	737;812;5490	0.022	0.025;0.02	2789;1945	0.022	0.022;0.021	5448;6005	0.019	0.018;0.02	6168;4376
AlaAGC	cluster11	tRNA-Ala-AGC-3	nuc	19	T	1	1	0	1	0.076	0.065;0.071;0.096	679;766;5333	0.043	0.039;0.047	2771;1947	0.045	0.047;0.042	5356;5924	0.057	0.056;0.059	6068;4316
AlaAGC	cluster11	tRNA-Ala-AGC-3	nuc	20	A	0	0	0	0	0.017	0.022;0.017;0.013	642;750;5147	0.014	0.018;0.011	2696;1893	0.0099	0.011;0.0092	5152;5651	0.023	0.019;0.028	5912;4153
AlaAGC	cluster11	tRNA-Ala-AGC-3	nuc	21	G	0	0	0	0	0.021	0.016;0.02;0.028	440;468;3725	0.019	0.018;0.021	1932;1379	0.018	0.02;0.017	3673;4213	0.085	0.32;0.023	4815;3003
AlaAGC	cluster11	tRNA-Ala-AGC-3	nuc	22	A	0	0	0	0	0.043	0.037;0.067;0.032	404;436;3423	0.03	0.039;0.023	1875;1321	0.072	0.057;0.091	3392;3861	0.039	0.033;0.046	4522;2775
AlaAGC	cluster11	tRNA-Ala-AGC-3	nuc	23	G	1	0	1	1	0.2	0.16;0.19;0.28	356;364;3024	0.12	0.13;0.11	1669;1224	0.15	0.15;0.15	3008;3500	0.15	0.15;0.14	2673;2433
AlaAGC	cluster11	tRNA-Ala-AGC-3	nuc	24	C	0	0	0	0	0.05	0.049;0.037;0.068	283;250;2278	0.029	0.025;0.034	1399;1061	0.036	0.034;0.037	2388;2747	0.039	0.051;0.03	2041;1989
AlaAGC	cluster11	tRNA-Ala-AGC-3	nuc	25	G	0	0	1	1	0.028	0.028;0.023;0.035	252;225;2121	0.015	0.015;0.015	1369;1034	0.02	0.02;0.02	2192;2484	0.02	0.027;0.014	1864;1864
AlaAGC	cluster11	tRNA-Ala-AGC-3	nuc	26	C	0	0	0	0	0.0088	0.0084;0.006;0.014	236;220;2015	0.006	0.0052;0.0068	1344;1024	0.0047	0.0058;0.0038	2076;2369	0.0034	0.004;0.0028	1737;1768
AlaAGC	cluster11	tRNA-Ala-AGC-3	nuc	27	G	0	0	0	0	0.0032	0.0044;0.00053;0.014	227;218;1903	0.0021	0.0023;0.002	1323;1005	0.0022	0.0021;0.0023	1941;2187	0.0045	0.0067;0.003	1632;1681
AlaAGC	cluster11	tRNA-Ala-AGC-3	nuc	28	T	1	1	1	1	0.12	0.1;0.15;0.12	222;219;1896	0.12	0.12;0.12	1318;1001	0.097	0.083;0.11	1918;2186	0.12	0.13;0.11	1620;1669
AlaAGC	cluster11	tRNA-Ala-AGC-3	nuc	29	G	0	0	0	0	0.2	0.15;0.28;0.21	204;195;1655	0.24	0.25;0.24	1182;912	0.2	0.19;0.21	1758;1967	0.19	0.21;0.18	1436;1498
AlaAGC	cluster11	tRNA-Ala-AGC-3	nuc	30	C	0	0	0	1	0.097	0.068;0.16;0.081	175;159;1192	0.11	0.11;0.11	897;704	0.12	0.11;0.13	1414;1527	0.14	0.13;0.14	1127;1227
AlaAGC	cluster11	tRNA-Ala-AGC-3	nuc	31	T	0	0	0	0	0.41	0.32;0.5;0.43	167;145;1025	0.48	0.51;0.45	810;628	0.53	0.52;0.54	1270;1327	0.57	0.58;0.55	993;1095
AlaAGC	cluster11	tRNA-Ala-AGC-3	nuc	32	T	1	1	1	1	0.22	0.2;0.24;0.21	120;84;555	0.24	0.25;0.22	421;360	0.25	0.26;0.25	658;662	0.28	0.26;0.3	452;543
AlaAGC	cluster11	tRNA-Ala-AGC-3	nuc	33	A	0	0	0	0	0.028	0.037;0.015;0.037	108;80;516	0.021	0.0052;0.087	387;343	0.018	0.026;0.012	603;580	0.013	0.017;0.01	411;488
AlaAGC	cluster11	tRNA-Ala-AGC-3	nuc	34	G	0	0	0	0	0.14	0.13;0.11;0.18	14;10;132	0.064	0.13;0.032	46;62	0.099	0.11;0.088	172;180	0.052	0.03;0.089	99;122
AlaAGC	cluster11	tRNA-Ala-AGC-3	nuc	35	C	0	0	1	1	0.31	0.23;0.42	12;9;113	0.21	0.33;0.13	41;62	0.26	0.31;0.22	152;155	0.38	0.41;0.36	85;105
AlaAGC	cluster11	tRNA-Ala-AGC-3	nuc	36	A	0	0	0	0	0.2	0.23;0.17	12;7;100	0.22	0.12;0.41	41;58	0.091	0.13;0.064	144;140	0.073	0.074;0.071	80;97
AlaAGC	cluster11	tRNA-Ala-AGC-3	nuc	37	T	0	0	0	0	0.13	0.077;0.23	12;7;79	0.16	0.33;0.074	29;53	0.17	0.15;0.2	111;79	0.18	0.24;0.14	71;82
AlaAGC	cluster11	tRNA-Ala-AGC-3	nuc	38	G	0	0	0	0	0.13	0.18;0.091	10;7;65	0.13	0.26;0.062	18;47	0.099	0.12;0.083	102;71	0.13	0.1;0.16	58;73
AlaAGC	cluster11	tRNA-Ala-AGC-3	nuc	39	T	0	0	0	0	0.087	0.091;0.083	10;8;59	0.069	0.25;0.019	15;51	0.038	0.079;0.018	100;54	0.059	0.078;0.044	50;67
AlaAGC	cluster11	tRNA-Ala-AGC-3	nuc	40	A	0	0	0	0	0.04	0.091;0.017	10;8;57	0.037	0.067;0.02	14;49	0.02	0.022;0.019	92;53	0.035	0.039;0.032	50;62
AlaAGC	cluster11	tRNA-Ala-AGC-3	nuc	41	C	0	0	0	0	0.12	0.091;0.2;0.091	10;10;53	0.065	0.21;0.02	13;49	0.097	0.13;0.073	91;54	0.14	0.12;0.15	47;60
AlaAGC	cluster11	tRNA-Ala-AGC-3	nuc	42	G	0	0	0	0	0.041	0.019;0.091	9;10;53	0.038	0.071;0.02	13;49	0.033	0.021;0.052	95;57	0.026	0.02;0.033	48;60
AlaAGC	cluster11	tRNA-Ala-AGC-3	nuc	43	A	0	0	0	0	0.043	0.062;0.019;0.067	15;14;53	0.038	0.071;0.02	13;48	0.014	0.011;0.018	92;56	0.018	0.02;0.016	50;62
AlaAGC	cluster11	tRNA-Ala-AGC-3	nuc	44	G	0	0	0	0	0.05	0.059;0.02;0.11	16;18;50	0.052	0.13;0.02	14;48	0.014	0.011;0.019	92;52	0.037	0.041;0.033	48;59
AlaAGC	cluster11	tRNA-Ala-AGC-3	nuc	45	G	0	0	0	0	0.067	0.059;0.1;0.05	16;19;49	0.11	0.29;0.041	16;48	0.087	0.1;0.074	96;53	0.085	0.08;0.089	49;55
AlaAGC	cluster11	tRNA-Ala-AGC-3	nuc	46	T	0	0	0	0	0.033	0.05;0.055;0.014	19;72;54	0.029	0.045;0.018	21;54	0.055	0.06;0.051	99;58	0.056	0.037;0.083	53;59
AlaAGC	cluster11	tRNA-Ala-AGC-3	nuc	47	C	0	0	0	0	0.024	0.037;0.016;0.023	26;85;61	0.026	0.038;0.018	25;54	0.016	0.019;0.013	105;75	0.022	0.03;0.016	66;63
AlaAGC	cluster11	tRNA-Ala-AGC-3	nuc	48	C	0	0	0	0	0.024	0.032;0.015;0.029	30;101;66	0.023	0.032;0.017	30;59	0.014	0.0086;0.023	115;86	0.033	0.038;0.029	77;68
AlaAGC	cluster11	tRNA-Ala-AGC-3	nuc	49	C	0	0	0	0	0.015	0.029;0.014;0.0083	34;119;72	0.021	0.026;0.016	37;61	0.0092	0.0081;0.01	123;95	0.032	0.024;0.044	84;67
AlaAGC	cluster11	tRNA-Ala-AGC-3	nuc	50	G	0	0	0	0	0.017	0.025;0.027;0.0068	39;147;110	0.014	0.016;0.012	60;81	0.0072	0.0063;0.0083	158;119	0.014	0.0084;0.023	118;86
AlaAGC	cluster11	tRNA-Ala-AGC-3	nuc	51	G	0	0	0	0	0.013	0.022;0.015;0.0063	45;158;130	0.013	0.015;0.011	65;87	0.015	0.011;0.021	179;141	0.018	0.014;0.022	138;92
AlaAGC	cluster11	tRNA-Ala-AGC-3	nuc	52	G	0	0	0	0	0.0092	0.02;0.0065;0.006	50;166;152	0.012	0.014;0.011	72;91	0.014	0.015;0.012	196;163	0.011	0.013;0.0096	153;103
AlaAGC	cluster11	tRNA-Ala-AGC-3	nuc	53	T	0	0	0	0	0.015	0.019;0.016;0.011	52;175;192	0.014	0.01;0.02	98;99	0.018	0.022;0.015	230;193	0.029	0.026;0.031	188;129
AlaAGC	cluster11	tRNA-Ala-AGC-3	nuc	54	T	0	0	0	0	0.012	0.014;0.022;0.0052	72;192;269	0.015	0.0068;0.033	146;121	0.02	0.027;0.015	293;261	0.02	0.037;0.011	243;189
AlaAGC	cluster11	tRNA-Ala-AGC-3	nuc	55	C	0	0	0	0	0.0091	0.025;0.0066;0.0047	80;214;303	0.011	0.0052;0.022	193;134	0.011	0.017;0.0067	351;297	0.015	0.011;0.019	260;211
AlaAGC	cluster11	tRNA-Ala-AGC-3	nuc	56	A	0	0	0	0	0.0055	0.011;0.0032;0.0045	86;219;314	0.01	0.0048;0.022	206;138	0.0042	0.0027;0.0065	368;308	0.0041	0.0036;0.0047	275;214
AlaAGC	cluster11	tRNA-Ala-AGC-3	nuc	57	A	0	0	0	0	0.039	0.02;0.02;0.14	98;228;344	0.06	0.034;0.1	234;152	0.028	0.029;0.028	383;323	0.033	0.087;0.013	299;239
AlaAGC	cluster11	tRNA-Ala-AGC-3	nuc	58	T	0	0	0	0	0.0041	0.0055;0.0039;0.0032	180;316;517	0.0026	0.0022;0.0031	458;320	0.0047	0.0061;0.0037	818;543	0.0034	0.0032;0.0035	627;566
AlaAGC	cluster11	tRNA-Ala-AGC-3	nuc	59	C	0	0	0	0	0.0047	0.0052;0.0036;0.0056	193;355;554	0.0023	0.0019;0.0028	513;355	0.004	0.0032;0.005	935;594	0.0059	0.0057;0.0061	702;660
AlaAGC	cluster11	tRNA-Ala-AGC-3	nuc	60	C	0	0	0	0	0.0034	0.0046;0.0016;0.0054	218;370;619	0.0022	0.0018;0.0027	552;375	0.0048	0.0049;0.0047	1028;636	0.0053	0.005;0.0055	795;722
AlaAGC	cluster11	tRNA-Ala-AGC-3	nuc	61	C	0	0	0	0	0.0025	0.0043;0.0015;0.0025	230;399;669	0.0029	0.0034;0.0025	594;404	0.0048	0.0054;0.0043	1101;694	0.003	0.0035;0.0025	848;786
AlaAGC	cluster11	tRNA-Ala-AGC-3	nuc	62	C	0	0	0	0	0.0032	0.0043;0.003;0.0025	232;397;672	0.005	0.0034;0.0074	593;404	0.0049	0.0054;0.0043	1100;694	0.0035	0.0024;0.0051	844;777
AlaAGC	cluster11	tRNA-Ala-AGC-3	nuc	63	G	0	0	0	0	0.0046	0.0044;0.0089;0.0025	227;397;671	0.005	0.0034;0.0074	594;405	0.0065	0.0073;0.0058	1093;691	0.0012	0.0012;0.0013	843;774
AlaAGC	cluster11	tRNA-Ala-AGC-3	nuc	64	G	0	0	0	0	0.0037	0.0044;0.0046;0.0025	226;397;657	0.0021	0.0017;0.0025	589;399	0.0023	0.00093;0.0059	1074;680	0.0018	0.0012;0.0026	835;773
AlaAGC	cluster11	tRNA-Ala-AGC-3	nuc	65	C	0	0	0	0	0.0032	0.0044;0.0031;0.0025	228;395;652	0.002	0.0017;0.0025	590;403	0.002	0.0028;0.0015	1085;678	0.0018	0.0024;0.0013	837;769
AlaAGC	cluster11	tRNA-Ala-AGC-3	nuc	66	A	0	0	0	0	0.0048	0.0044;0.003;0.008	225;374;655	0.0052	0.0052;0.0052	571;380	0.0029	0.0019;0.0044	1067;675	0.0031	0.0024;0.004	837;757
AlaAGC	cluster11	tRNA-Ala-AGC-3	nuc	67	C	0	0	0	0	0.0032	0.0044;0.0031;0.0025	227;395;646	0.0021	0.0017;0.0025	590;398	0.0012	0.00093;0.0015	1077;673	0.0025	0.0024;0.0026	837;772
AlaAGC	cluster11	tRNA-Ala-AGC-3	nuc	68	C	0	0	0	0	0.0037	0.0044;0.0046;0.0025	227;394;651	0.0021	0.0017;0.0025	589;397	0.002	0.0028;0.0015	1072;678	0.0018	0.0024;0.0013	826;770
AlaAGC	cluster11	tRNA-Ala-AGC-3	nuc	69	T	0	0	0	0	0.0086	0.0087;0.0091;0.0081	228;371;657	0.0021	0.0017;0.0026	578;390	0.0046	0.0037;0.0059	1092;680	0.0068	0.0071;0.0065	843;772
AlaAGC	cluster11	tRNA-Ala-AGC-3	nuc	70	C	0	0	0	0	0.0041	0.0044;0.0031;0.0051	225;393;649	0.0036	0.0051;0.0025	592;399	0.0017	0.0018;0.0015	1081;676	0.003	0.0036;0.0026	835;773
AlaAGC	cluster11	tRNA-Ala-AGC-3	nuc	71	C	0	0	0	0	0.0047	0.0043;0.0091;0.0026	229;391;655	0.0029	0.0034;0.0025	588;398	0.0037	0.0046;0.003	1084;669	0.0022	0.0012;0.0039	830;771
AlaAGC	cluster11	tRNA-Ala-AGC-3	nuc	72	A	0	0	0	0	0.0082	0.0044;0.012;0.01	225;387;651	0.0051	0.0051;0.005	585;397	0.0057	0.0037;0.0089	1078;675	0.0053	0.0036;0.0078	832;771
AlaAGC	cluster12	tRNA-Ala-AGC-14	nuc	1	G	0	0	0	0	0.017	0.01;0.029;0.017	98;119;343	0.032	0.029;0.035	34;84	0.0076	0.0063;0.0092	944;326	0.013	0.0096;0.018	207;278
AlaAGC	cluster12	tRNA-Ala-AGC-14	nuc	2	G	0	0	0	0	0.0061	0.0095;0.0028;0.0083	104;120;354	0.019	0.029;0.012	34;82	0.0024	0.002;0.0029	985;340	0.0041	0.0047;0.0035	212;282
AlaAGC	cluster12	tRNA-Ala-AGC-14	nuc	3	G	0	0	0	0	0.0075	0.0093;0.0055;0.0083	106;120;360	0.018	0.029;0.012	34;83	0.0045	0.007;0.0029	1001;344	0.0057	0.0047;0.007	214;284
AlaAGC	cluster12	tRNA-Ala-AGC-14	nuc	4	G	0	0	0	0	0.014	0.0093;0.019;0.016	106;121;370	0.031	0.028;0.035	35;85	0.0034	0.00099;0.011	1008;347	0.007	0.0046;0.01	215;285
AlaAGC	cluster12	tRNA-Ala-AGC-14	nuc	5	A	0	0	0	0	0.0096	0.0093;0.011;0.0084	106;118;358	0.019	0.03;0.012	32;80	0.0034	0.0041;0.0029	984;342	0.0041	0.0047;0.0036	212;279
AlaAGC	cluster12	tRNA-Ala-AGC-14	nuc	6	A	0	0	0	0	0.006	0.0093;0.0028;0.0083	106;120;358	0.037	0.11;0.012	35;82	0.0017	0.001;0.0029	998;344	0.0058	0.0093;0.0036	213;280
AlaAGC	cluster12	tRNA-Ala-AGC-14	nuc	7	T	0	0	0	0	0.0074	0.0091;0.0053;0.0082	109;121;374	0.018	0.027;0.012	36;83	0.0023	0.0019;0.0028	1031;355	0.004	0.0046;0.0035	216;287
AlaAGC	cluster12	tRNA-Ala-AGC-14	nuc	8	T	0	0	0	0	0.0073	0.018;0.0027;0.0082	111;121;375	0.025	0.027;0.023	36;86	0.0033	0.0019;0.0056	1026;355	0.0056	0.0046;0.0069	218;288
AlaAGC	cluster12	tRNA-Ala-AGC-14	nuc	9	A	0	0	0	0	0.0058	0.0091;0.0027;0.0081	109;122;371	0.018	0.028;0.012	35;85	0.0017	0.00098;0.0028	1018;353	0.004	0.0046;0.0035	215;287
AlaAGC	cluster12	tRNA-Ala-AGC-14	nuc	10	G	0	0	0	0	0.0092	0.018;0.0054;0.0081	110;122;370	0.018	0.027;0.012	36;85	0.0057	0.0058;0.0056	1025;357	0.0098	0.014;0.007	218;284
AlaAGC	cluster12	tRNA-Ala-AGC-14	nuc	11	C	0	0	0	0	0.0058	0.009;0.0027;0.0081	110;122;369	0.018	0.028;0.012	35;85	0.0033	0.0019;0.0056	1028;354	0.004	0.0046;0.0035	216;284
AlaAGC	cluster12	tRNA-Ala-AGC-14	nuc	12	T	0	0	0	0	0.0058	0.0089;0.0027;0.0082	111;121;375	0.019	0.031;0.012	31;82	0.0016	0.00097;0.0028	1034;360	0.004	0.0046;0.0034	218;289
AlaAGC	cluster12	tRNA-Ala-AGC-14	nuc	13	C	0	0	0	0	0.0058	0.0089;0.0027;0.0081	111;122;374	0.018	0.028;0.012	35;85	0.0023	0.0019;0.0028	1029;357	0.004	0.0046;0.0035	217;287
AlaAGC	cluster12	tRNA-Ala-AGC-14	nuc	14	A	0	0	0	0	0.0084	0.0091;0.0081;0.0081	109;122;369	0.051	0.11;0.024	35;83	0.0037	0.0049;0.0028	1028;355	0.004	0.0046;0.0035	218;285
AlaAGC	cluster12	tRNA-Ala-AGC-14	nuc	15	A	0	0	0	0	0.0058	0.0089;0.0027;0.0081	111;122;364	0.025	0.028;0.023	35;85	0.0033	0.002;0.0056	1024;355	0.008	0.0093;0.007	215;286
AlaAGC	cluster12	tRNA-Ala-AGC-14	nuc	16	G	0	0	0	0	0.023	0.017;0.024;0.029	57;68;291	0.033	0.04;0.027	24;72	0.071	0.026;0.19	683;267	0.096	0.12;0.075	144;119
AlaAGC	cluster12	tRNA-Ala-AGC-14	nuc	17	T	0	0	0	0	0.024	0.018;0.028;0.029	56;68;288	0.036	0.043;0.029	22;67	0.043	0.027;0.07	678;185	0.1	0.13;0.084	141;118
AlaAGC	cluster12	tRNA-Ala-AGC-14	nuc	18	G	0	0	0	0	0.36	0.32;0.3;0.47	55;67;278	0.53	0.57;0.49	22;66	0.33	0.32;0.34	654;174	0.33	0.42;0.27	123;108
AlaAGC	cluster12	tRNA-Ala-AGC-14	nuc	19	G	0	0	0	0	0.067	0.053;0.054;0.11	37;36;203	0.049	0.083;0.029	11;34	0.049	0.042;0.057	450;121	0.085	0.096;0.075	82;79
AlaAGC	cluster12	tRNA-Ala-AGC-14	nuc	20	T	0	0	0	1	0.089	0.079;0.1;0.088	37;33;196	0.07	0.083;0.059	11;33	0.1	0.07;0.15	439;116	0.24	0.3;0.18	75;75
AlaAGC	cluster12	tRNA-Ala-AGC-14	nuc	21	A	0	0	0	0	0.037	0.053;0.032;0.029	37;33;187	0.052	0.091;0.029	10;33	0.026	0.016;0.043	430;116	0.065	0.1;0.042	68;71
AlaAGC	cluster12	tRNA-Ala-AGC-14	nuc	22	G	0	0	0	0	0.38	0.35;0.47;0.34	33;34;127	0.34	0.5;0.23	11;29	0.21	0.17;0.26	385;99	0.31	0.3;0.32	53;55
AlaAGC	cluster12	tRNA-Ala-AGC-14	nuc	23	A	0	0	0	0	0.031	0.03;0.032;0.03	32;32;125	0.056	0.091;0.034	10;28	0.012	0.013;0.011	379;94	0.065	0.12;0.036	50;55
AlaAGC	cluster12	tRNA-Ala-AGC-14	nuc	24	G	1	0	0	0	0.45	0.43;0.48;0.43	22;20;61	NA	NA	NA	0.14	0.11;0.17	312;69	0.17	0.088;0.32	33;30
AlaAGC	cluster12	tRNA-Ala-AGC-14	nuc	25	C	0	0	1	0	0.23	0.41;0.35;0.083	16;11;33	NA	NA	NA	0.24	0.29;0.21	273;57	0.31	0.22;0.43	26;22
AlaAGC	cluster12	tRNA-Ala-AGC-14	nuc	26	G	0	0	0	0	0.53	0.67;0.26;0.83	17;11;22	NA	NA	NA	0.84	0.93;0.76	254;53	0.39	0.76;0.2	24;14
AlaAGC	cluster13	tRNA-Ala-AGC-18	nuc	1	G	0	0	0	0	0.41	0.44;0.35;0.44	274;53;683	0.39	0.43;0.35	90;282	0.38	0.4;0.37	588;239	0.38	0.38;0.37	543;596
AlaAGC	cluster13	tRNA-Ala-AGC-18	nuc	2	G	0	0	0	0	0.28	0.21;0.33;0.3	199;42;675	0.35	0.33;0.36	77;286	0.35	0.34;0.36	543;237	0.35	0.35;0.36	519;585
AlaAGC	cluster13	tRNA-Ala-AGC-18	nuc	3	G	0	0	0	0	0.2	0.14;0.27;0.21	184;37;616	0.23	0.17;0.32	62;268	0.24	0.23;0.26	464;206	0.24	0.25;0.23	452;500
AlaAGC	cluster13	tRNA-Ala-AGC-18	nuc	4	G	0	0	0	0	0.49	0.48;0.48;0.51	298;60;883	0.49	0.48;0.5	99;362	0.49	0.48;0.49	682;299	0.48	0.48;0.48	655;734
AlaAGC	cluster13	tRNA-Ala-AGC-18	nuc	5	A	0	0	0	0	0.032	0.038;0.027;0.031	155;31;436	0.038	0.091;0.016	54;185	0.013	0.026;0.0066	346;150	0.038	0.032;0.045	338;373
AlaAGC	cluster13	tRNA-Ala-AGC-18	nuc	6	A	0	0	0	0	0.017	0.018;0.0087;0.031	170;31;461	0.014	0.019;0.011	52;186	0.01	0.016;0.0063	374;158	0.0078	0.0057;0.011	350;377
AlaAGC	cluster13	tRNA-Ala-AGC-18	nuc	7	T	0	0	0	0	0.01	0.0058;0.0064;0.029	170;33;467	0.0099	0.019;0.0053	53;189	0.0056	0.0052;0.006	385;165	0.0064	0.0082;0.005	365;401
AlaAGC	cluster13	tRNA-Ala-AGC-18	nuc	8	T	0	0	0	0	0.016	0.011;0.0063;0.057	175;34;476	0.0099	0.019;0.0052	52;192	0.0068	0.0078;0.006	385;165	0.0074	0.0055;0.0099	363;404
AlaAGC	cluster13	tRNA-Ala-AGC-18	nuc	9	G	0	0	0	0	0.0071	0.0057;0.0021;0.029	173;33;470	0.01	0.02;0.0053	49;186	0.004	0.0027;0.0061	375;162	0.0037	0.0055;0.0025	362;398
AlaAGC	cluster13	tRNA-Ala-AGC-18	nuc	10	G	0	0	0	0	0.011	0.011;0.0042;0.029	173;33;471	0.0099	0.019;0.0052	52;191	0.0058	0.0053;0.0063	378;158	0.0037	0.0055;0.0025	360;396
AlaAGC	cluster13	tRNA-Ala-AGC-18	nuc	11	C	0	0	0	0	0.013	0.0056;0.013;0.03	178;32;464	0.0099	0.019;0.0052	52;190	0.0099	0.0053;0.018	376;163	0.0037	0.0028;0.005	358;399
AlaAGC	cluster13	tRNA-Ala-AGC-18	nuc	12	T	0	0	0	0	0.0091	0.011;0.0021;0.032	180;30;474	0.025	0.037;0.016	53;181	0.0078	0.01;0.006	388;166	0.0026	0.0027;0.0024	367;412
AlaAGC	cluster13	tRNA-Ala-AGC-18	nuc	13	C	0	0	0	0	0.007	0.0055;0.0021;0.029	180;33;475	0.0098	0.019;0.0052	53;192	0.0069	0.0078;0.006	383;165	0.0026	0.0028;0.0025	362;406
AlaAGC	cluster13	tRNA-Ala-AGC-18	nuc	14	A	0	0	0	0	0.007	0.0056;0.0021;0.029	179;33;478	0.0099	0.019;0.0052	52;190	0.0079	0.01;0.0061	387;163	0.0037	0.0028;0.0049	361;407
AlaAGC	cluster13	tRNA-Ala-AGC-18	nuc	15	A	0	0	0	0	0.0069	0.0055;0.0021;0.028	181;35;470	0.0099	0.019;0.0051	51;194	0.008	0.01;0.0061	384;162	0.0053	0.0055;0.0051	361;395
AlaAGC	cluster13	tRNA-Ala-AGC-18	nuc	16	G	0	0	0	0	0.0085	0.0054;0.0041;0.027	183;36;484	0.0099	0.019;0.0052	52;193	0.004	0.0026;0.006	382;166	0.0037	0.0027;0.0049	363;411
AlaAGC	cluster13	tRNA-Ala-AGC-18	nuc	17	C	0	0	0	0	0.011	0.0055;0.0041;0.054	182;36;486	0.014	0.02;0.01	49;194	0.0039	0.0026;0.0059	385;168	0.0044	0.008;0.0024	373;412
AlaAGC	cluster13	tRNA-Ala-AGC-18	nuc	18	G	0	0	0	0	0.012	0.011;0.0061;0.027	183;36;490	0.0096	0.018;0.0051	54;196	0.0087	0.013;0.0059	388;169	0.0051	0.0054;0.0048	371;414
AlaAGC	cluster13	tRNA-Ala-AGC-18	nuc	19	G	0	0	0	0	0.0085	0.0055;0.0041;0.027	181;36;489	0.0096	0.018;0.0051	54;196	0.0078	0.0052;0.012	386;167	0.0036	0.0027;0.0049	370;408
AlaAGC	cluster13	tRNA-Ala-AGC-18	nuc	20	T	0	0	0	0	0.0096	0.0054;0.0061;0.027	185;36;494	0.024	0.036;0.015	54;196	0.0038	0.0025;0.0058	393;171	0.0051	0.0053;0.0048	375;415
AlaAGC	cluster13	tRNA-Ala-AGC-18	nuc	21	A	0	0	0	0	0.014	0.011;0.0041;0.056	179;35;481	0.0097	0.018;0.0051	54;194	0.0096	0.0052;0.018	385;169	0.0063	0.0054;0.0074	368;404
AlaAGC	cluster13	tRNA-Ala-AGC-18	nuc	22	G	0	0	0	0	0.011	0.011;0.0041;0.028	181;35;482	0.0097	0.019;0.0051	53;194	0.0078	0.0052;0.012	387;169	0.0064	0.0055;0.0074	364;404
AlaAGC	cluster13	tRNA-Ala-AGC-18	nuc	23	A	0	0	0	0	0.021	0.04;0.0084;0.027	176;36;477	0.014	0.037;0.0051	53;195	0.011	0.01;0.012	382;168	0.0091	0.0055;0.015	363;397
AlaAGC	cluster13	tRNA-Ala-AGC-18	nuc	24	G	0	0	0	0	0.0098	0.0056;0.0062;0.027	179;36;482	0.0097	0.019;0.0051	53;195	0.004	0.0026;0.0061	385;162	0.0091	0.011;0.0074	359;405
AlaAGC	cluster13	tRNA-Ala-AGC-18	nuc	25	C	0	0	0	0	0.0086	0.0056;0.0041;0.028	177;35;482	0.017	0.019;0.015	53;198	0.011	0.01;0.012	389;167	0.009	0.016;0.0049	363;410
AlaAGC	cluster13	tRNA-Ala-AGC-18	nuc	26	G	0	0	0	0	0.015	0.0054;0.021;0.028	183;35;486	0.031	0.038;0.025	52;200	0.015	0.018;0.012	389;164	0.017	0.03;0.0097	362;411
AlaAGC	cluster13	tRNA-Ala-AGC-18	nuc	27	C	0	0	0	0	0.019	0.017;0.015;0.027	180;36;475	0.02	0.038;0.01	52;196	0.02	0.016;0.025	382;159	0.012	0.014;0.0097	350;411
AlaAGC	cluster13	tRNA-Ala-AGC-18	nuc	28	T	0	0	0	0	0.029	0.033;0.027;0.027	179;36;479	0.023	0.021;0.025	47;198	0.037	0.034;0.041	381;170	0.015	0.019;0.012	358;414
AlaAGC	cluster13	tRNA-Ala-AGC-18	nuc	29	T	0	0	0	0	0.033	0.028;0.051;0.026	179;37;468	0.02	0.02;0.02	49;195	0.023	0.021;0.024	374;163	0.02	0.02;0.019	355;410
AlaAGC	cluster13	tRNA-Ala-AGC-18	nuc	30	G	0	0	0	0	0.01	0.0058;0.0068;0.026	172;37;443	0.014	0.02;0.01	50;191	0.0072	0.0027;0.019	363;157	0.008	0.0087;0.0074	344;403
AlaAGC	cluster13	tRNA-Ala-AGC-18	nuc	31	C	0	0	0	0	0.02	0.012;0.013;0.053	171;37;444	0.014	0.019;0.011	52;188	0.011	0.019;0.0063	365;159	0.0065	0.0029;0.015	343;407
AlaAGC	cluster13	tRNA-Ala-AGC-18	nuc	32	T	0	0	0	0	0.031	0.035;0.016;0.054	172;36;441	0.017	0.019;0.016	52;191	0.014	0.011;0.019	360;160	0.0065	0.0058;0.0074	346;405
AlaAGC	cluster13	tRNA-Ala-AGC-18	nuc	33	T	0	0	0	0	0.013	0.0059;0.014;0.028	169;35;436	0.024	0.057;0.01	52;190	0.01	0.017;0.0063	358;157	0.012	0.011;0.012	347;405
AlaAGC	cluster13	tRNA-Ala-AGC-18	nuc	34	A	0	0	0	0	0.009	0.012;0.0023;0.028	170;35;441	0.024	0.038;0.016	52;189	0.0073	0.0083;0.0064	359;156	0.0038	0.0029;0.005	342;401
AlaAGC	cluster13	tRNA-Ala-AGC-18	nuc	35	G	0	0	0	0	0.017	0.012;0.007;0.056	169;35;429	0.02	0.02;0.021	50;188	0.012	0.011;0.013	353;155	0.012	0.012;0.013	341;391
AlaAGC	cluster13	tRNA-Ala-AGC-18	nuc	36	C	0	0	0	0	0.017	0.012;0.007;0.057	169;34;429	0.02	0.019;0.021	51;186	0.011	0.0085;0.013	351;153	0.012	0.015;0.01	338;398
AlaAGC	cluster13	tRNA-Ala-AGC-18	nuc	37	A	0	0	0	0	0.0093	0.0059;0.0023;0.059	169;33;432	0.021	0.02;0.022	50;183	0.0075	0.0028;0.02	351;152	0.0067	0.0058;0.0077	343;391
AlaAGC	cluster13	tRNA-Ala-AGC-18	nuc	38	T	0	0	0	0	0.017	0.023;0.0069;0.029	172;34;432	0.018	0.02;0.016	50;186	0.0061	0.0056;0.0065	353;152	0.012	0.015;0.01	342;396
AlaAGC	cluster13	tRNA-Ala-AGC-18	nuc	39	G	0	0	0	0	0.011	0.0061;0.0071;0.03	164;32;424	0.011	0.022;0.0057	44;175	0.0062	0.0029;0.013	347;149	0.0056	0.006;0.0052	332;386
AlaAGC	cluster13	tRNA-Ala-AGC-18	nuc	40	C	0	0	0	0	0.01	0.0058;0.0071;0.028	171;35;422	0.023	0.02;0.027	49;185	0.0061	0.0057;0.0065	348;152	0.0048	0.0089;0.0026	337;388
AlaAGC	cluster13	tRNA-Ala-AGC-18	nuc	41	A	0	0	0	0	1	0.99;0.99;1	168;35;428	0.99	1;0.98	49;185	0.99	1;0.99	349;151	1	0.99;1	338;395
AlaAGC	cluster13	tRNA-Ala-AGC-18	nuc	42	A	0	0	0	0	0.014	0.006;0.014;0.029	165;34;413	0.011	0.021;0.0055	47;182	0.0076	0.0087;0.0066	344;150	0.0056	0.006;0.0051	331;389
AlaAGC	cluster13	tRNA-Ala-AGC-18	nuc	43	G	0	0	0	0	0.013	0.012;0.0071;0.029	167;34;423	0.011	0.021;0.0056	46;179	0.0043	0.0028;0.0066	350;151	0.0055	0.0059;0.0051	336;388
AlaAGC	cluster13	tRNA-Ala-AGC-18	nuc	44	A	0	0	0	0	0.017	0.018;0.0095;0.028	166;35;420	0.015	0.02;0.011	49;181	0.0077	0.0088;0.0067	341;148	0.011	0.012;0.01	332;382
AlaAGC	cluster13	tRNA-Ala-AGC-18	nuc	45	G	0	0	0	0	0.0092	0.0059;0.0047;0.028	169;35;422	0.021	0.02;0.022	49;182	0.0062	0.0058;0.0066	341;151	0.0078	0.0059;0.01	336;392
AlaAGC	cluster13	tRNA-Ala-AGC-18	nuc	46	G	0	0	0	0	0.0074	0.0061;0.0024;0.028	164;35;420	0.01	0.02;0.0055	50;181	0.0044	0.0029;0.0066	344;150	0.0027	0.0029;0.0026	340;387
AlaAGC	cluster13	tRNA-Ala-AGC-18	nuc	47	T	0	0	0	0	0.012	0.0058;0.0093;0.029	170;34;427	0.01	0.019;0.0055	51;181	0.0043	0.0029;0.0065	349;154	0.0038	0.0058;0.0025	341;395
AlaAGC	cluster13	tRNA-Ala-AGC-18	nuc	48	A	0	0	0	0	0.011	0.006;0.0071;0.028	166;35;423	0.015	0.02;0.011	50;181	0.0063	0.0059;0.0067	340;149	0.0028	0.003;0.0026	336;387
AlaAGC	cluster13	tRNA-Ala-AGC-18	nuc	49	G	0	0	0	0	0.01	0.0059;0.0071;0.028	169;35;423	0.01	0.019;0.0056	51;178	0.0076	0.0029;0.02	344;149	0.0055	0.0058;0.0052	341;385
AlaAGC	cluster13	tRNA-Ala-AGC-18	nuc	50	C	0	0	0	0	0.01	0.0058;0.0071;0.028	170;35;423	0.015	0.02;0.011	50;178	0.0062	0.0058;0.0067	343;148	0.0027	0.0029;0.0026	340;389
AlaAGC	cluster13	tRNA-Ala-AGC-18	nuc	51	A	0	0	0	0	0.012	0.0058;0.0095;0.028	170;35;422	0.015	0.019;0.011	51;178	0.0077	0.0089;0.0067	337;149	0.0068	0.006;0.0077	335;389
AlaAGC	cluster13	tRNA-Ala-AGC-18	nuc	52	G	0	0	0	0	0.012	0.0058;0.0095;0.028	170;35;420	0.01	0.019;0.0055	51;180	0.0077	0.0088;0.0067	340;148	0.0082	0.0088;0.0076	340;392
AlaAGC	cluster13	tRNA-Ala-AGC-18	nuc	53	G	0	0	0	0	0.012	0.0058;0.0048;0.056	170;35;415	0.01	0.019;0.0056	51;178	0.0063	0.0059;0.0066	337;150	0.0028	0.003;0.0026	337;383
AlaAGC	cluster13	tRNA-Ala-AGC-18	nuc	54	A	0	0	0	0	0.012	0.012;0.0048;0.028	169;35;417	0.015	0.02;0.011	50;180	0.0089	0.012;0.0068	340;147	0.0078	0.012;0.0052	338;382
AlaAGC	cluster13	tRNA-Ala-AGC-18	nuc	55	T	0	0	0	0	0.02	0.035;0.0071;0.03	172;32;421	0.01	0.02;0.0056	50;178	0.0062	0.0029;0.013	343;151	0.0088	0.015;0.0052	336;386
AlaAGC	cluster13	tRNA-Ala-AGC-18	nuc	56	C	0	0	0	0	0.012	0.012;0.0048;0.029	167;33;419	0.01	0.02;0.0056	50;179	0.0044	0.0029;0.0068	343;147	0.0062	0.015;0.0026	333;391
AlaAGC	cluster13	tRNA-Ala-AGC-18	nuc	57	G	0	0	0	0	0.016	0.03;0.0048;0.029	168;34;417	0.01	0.019;0.0056	51;177	0.0078	0.0088;0.0068	338;146	0.0056	0.006;0.0052	332;386
AlaAGC	cluster13	tRNA-Ala-AGC-18	nuc	58	A	0	0	0	0	0.0093	0.006;0.0048;0.029	167;34;417	0.015	0.039;0.0055	50;180	0.0062	0.0058;0.0067	343;148	0.011	0.015;0.0078	335;386
AlaAGC	cluster13	tRNA-Ala-AGC-18	nuc	59	C	0	0	0	0	0.0074	0.006;0.0024;0.029	166;34;421	0.01	0.019;0.0055	51;180	0.0076	0.0087;0.0067	345;148	0.0055	0.003;0.01	333;391
AlaAGC	cluster13	tRNA-Ala-AGC-18	nuc	60	G	0	0	0	0	0.011	0.006;0.0072;0.029	167;34;414	0.01	0.019;0.0055	51;180	0.011	0.0087;0.014	343;146	0.0048	0.003;0.0077	331;388
AlaAGC	cluster13	tRNA-Ala-AGC-18	nuc	61	C	0	0	0	0	0.015	0.012;0.0096;0.029	164;33;416	0.021	0.019;0.022	51;180	0.022	0.023;0.02	340;149	0.015	0.015;0.015	336;387
AlaAGC	cluster13	tRNA-Ala-AGC-18	nuc	62	C	0	0	0	0	0.0095	0.0061;0.0024;0.059	164;33;415	0.015	0.019;0.011	51;174	0.016	0.018;0.014	339;144	0.011	0.0092;0.013	326;382
AlaAGC	cluster13	tRNA-Ala-AGC-18	nuc	63	T	0	0	0	0	0.019	0.024;0.0095;0.029	164;33;418	0.018	0.019;0.018	51;168	0.013	0.0089;0.02	335;146	0.014	0.015;0.013	329;383
AlaAGC	cluster13	tRNA-Ala-AGC-18	nuc	64	G	0	0	0	0	0.017	0.019;0.0097;0.029	161;33;410	0.011	0.02;0.0058	50;171	0.016	0.012;0.021	334;141	0.0081	0.0062;0.011	324;375
AlaAGC	cluster13	tRNA-Ala-AGC-18	nuc	65	C	0	0	0	0	0.014	0.012;0.0073;0.03	160;32;409	0.021	0.02;0.023	50;173	0.011	0.0091;0.014	329;139	0.0057	0.0031;0.011	326;374
AlaAGC	cluster13	tRNA-Ala-AGC-18	nuc	66	A	0	0	0	0	0.01	0.012;0.0024;0.037	161;26;410	0.016	0.021;0.012	47;167	0.0065	0.0031;0.014	325;142	0.007	0.0092;0.0053	326;377
AlaAGC	cluster13	tRNA-Ala-AGC-18	nuc	67	C	0	0	0	0	0.011	0.0061;0.0073;0.03	163;32;410	0.021	0.02;0.023	50;170	0.021	0.015;0.029	324;138	0.012	0.019;0.008	323;375
AlaAGC	cluster13	tRNA-Ala-AGC-18	nuc	68	T	0	0	0	0	0.017	0.012;0.012;0.034	161;28;410	0.012	0.022;0.0062	44;160	0.013	0.012;0.014	325;137	0.0041	0.0031;0.0054	326;371
AlaAGC	cluster13	tRNA-Ala-AGC-18	nuc	69	C	0	0	0	0	0.0079	0.0062;0.0025;0.032	161;30;407	0.011	0.019;0.0058	51;170	0.0047	0.0031;0.0071	324;139	0.01	0.012;0.008	323;373
AlaAGC	cluster13	tRNA-Ala-AGC-18	nuc	70	T	0	0	0	0	0.016	0.012;0.0098;0.037	161;26;407	0.029	0.043;0.02	46;150	0.0066	0.0031;0.014	326;140	0.0076	0.0031;0.019	322;370
AlaAGC	cluster13	tRNA-Ala-AGC-18	nuc	71	C	0	0	0	0	0.013	0.0062;0.0098;0.032	160;30;406	0.015	0.039;0.0059	50;168	0.0047	0.0031;0.0071	323;139	0.0029	0.0031;0.0027	323;370
AlaAGC	cluster13	tRNA-Ala-AGC-18	nuc	72	C	0	0	0	0	0.013	0.012;0.005;0.033	162;29;402	0.015	0.02;0.012	50;167	0.0067	0.0062;0.0072	324;138	0.0077	0.0031;0.019	320;366
AlaAGC	cluster13	tRNA-Ala-AGC-18	nuc	73	A	0	0	0	0	0.04	0.03;0.031;0.069	164;28;413	0.021	0.039;0.012	50;169	0.038	0.03;0.049	331;142	0.018	0.024;0.014	327;369
AlaAGC	cluster14	tRNA-Ala-AGC-13	nuc	1	G	0	0	0	0	0.025	0.018;0.053;0.017	112;230;486	0.054	0.039;0.075	50;92	0.034	0.04;0.028	1164;532	0.032	0.03;0.034	300;291
AlaAGC	cluster14	tRNA-Ala-AGC-13	nuc	2	G	0	0	0	0	0.0098	0.0089;0.024;0.0044	111;227;498	0.039	0.02;0.075	49;92	0.022	0.03;0.017	1195;544	0.023	0.02;0.027	303;297
AlaAGC	cluster14	tRNA-Ala-AGC-13	nuc	3	G	0	0	0	0	0.0054	0.0088;0.004;0.0044	112;227;500	0.015	0.02;0.011	50;87	0.0022	0.0026;0.0018	1167;543	0.0033	0.0033;0.0034	300;296
AlaAGC	cluster14	tRNA-Ala-AGC-13	nuc	4	G	0	0	0	0	0.022	0.018;0.034;0.017	113;230;522	0.054	0.038;0.074	51;93	0.027	0.031;0.023	1210;556	0.024	0.022;0.026	311;305
AlaAGC	cluster14	tRNA-Ala-AGC-13	nuc	5	A	0	0	0	0	0.0042	0.0086;0.002;0.0044	115;225;502	0.015	0.02;0.012	50;85	0.0013	0.00087;0.0019	1153;528	0.0047	0.0033;0.0068	301;295
AlaAGC	cluster14	tRNA-Ala-AGC-13	nuc	6	A	0	0	0	0	0.0042	0.0088;0.002;0.0044	113;227;507	0.015	0.02;0.011	49;86	0.0013	0.00086;0.0019	1160;539	0.0033	0.0033;0.0034	303;296
AlaAGC	cluster14	tRNA-Ala-AGC-13	nuc	7	T	0	0	0	0	0.0042	0.0086;0.0019;0.0044	115;228;525	0.015	0.019;0.011	51;88	0.0018	0.0017;0.0018	1185;549	0.0057	0.0096;0.0033	310;301
AlaAGC	cluster14	tRNA-Ala-AGC-13	nuc	8	T	0	0	0	0	0.0041	0.0086;0.0019;0.0043	115;229;524	0.015	0.019;0.011	51;88	0.0012	0.00084;0.0018	1187;548	0.0033	0.0032;0.0033	310;302
AlaAGC	cluster14	tRNA-Ala-AGC-13	nuc	9	A	0	0	0	0	0.0042	0.0089;0.0019;0.0044	111;228;519	0.015	0.02;0.011	50;88	0.0012	0.00085;0.0018	1181;544	0.0033	0.0033;0.0033	306;299
AlaAGC	cluster14	tRNA-Ala-AGC-13	nuc	10	G	0	0	0	0	0.014	0.0088;0.019;0.017	113;229;523	0.015	0.019;0.011	51;88	0.011	0.013;0.0092	1187;545	0.011	0.019;0.0067	309;298
AlaAGC	cluster14	tRNA-Ala-AGC-13	nuc	11	C	0	0	0	0	0.0066	0.0087;0.0077;0.0044	114;228;518	0.015	0.019;0.011	51;87	0.0018	0.0017;0.0018	1182;545	0.0033	0.0032;0.0033	307;302
AlaAGC	cluster14	tRNA-Ala-AGC-13	nuc	12	T	0	0	0	0	0.0053	0.0085;0.0019;0.0093	116;215;523	0.015	0.02;0.011	49;86	0.0012	0.00084;0.0018	1192;549	0.0033	0.0032;0.0033	309;304
AlaAGC	cluster14	tRNA-Ala-AGC-13	nuc	13	C	0	0	0	0	0.0052	0.0086;0.0038;0.0044	115;228;521	0.015	0.019;0.011	51;86	0.0025	0.0017;0.0037	1181;545	0.0033	0.0032;0.0033	310;303
AlaAGC	cluster14	tRNA-Ala-AGC-13	nuc	14	A	0	0	0	0	0.0052	0.0085;0.0038;0.0043	116;229;522	0.015	0.019;0.011	51;88	0.0035	0.0034;0.0037	1186;546	0.0046	0.0032;0.0066	310;302
AlaAGC	cluster14	tRNA-Ala-AGC-13	nuc	15	A	0	0	0	0	0.0041	0.0085;0.0019;0.0043	116;229;520	0.015	0.019;0.011	51;88	0.0012	0.00084;0.0018	1186;546	0.0033	0.0032;0.0033	310;302
AlaAGC	cluster14	tRNA-Ala-AGC-13	nuc	16	G	0	0	0	0	0.014	0.016;0.016;0.011	62;176;437	0.026	0.025;0.027	39;74	0.049	0.02;0.12	840;452	0.071	0.076;0.066	236;135
AlaAGC	cluster14	tRNA-Ala-AGC-13	nuc	17	C	0	0	0	0	0.011	0.016;0.014;0.0056	61;176;429	0.092	0.026;0.33	38;105	0.0018	0.0012;0.0028	816;361	0.01	0.0045;0.024	219;126
AlaAGC	cluster14	tRNA-Ala-AGC-13	nuc	18	G	0	0	0	0	0.18	0.41;0.026;0.52	60;175;427	0.17	0.56;0.053	38;37	0.43	0.46;0.41	821;364	0.077	0.37;0.016	217;124
AlaAGC	cluster14	tRNA-Ala-AGC-13	nuc	19	G	0	0	0	0	0.071	0.083;0.091;0.047	35;85;417	0.13	0.17;0.1	17;38	0.094	0.084;0.11	441;218	0.073	0.072;0.074	138;120
AlaAGC	cluster14	tRNA-Ala-AGC-13	nuc	20	T	1	0	1	1	0.13	0.22;0.11;0.095	36;83;387	0.11	0.062;0.18	15;32	0.11	0.095;0.13	411;195	0.15	0.21;0.11	134;110
AlaAGC	cluster14	tRNA-Ala-AGC-13	nuc	21	A	0	0	0	0	0.041	0.12;0.047;0.012	33;83;378	0.077	0.067;0.088	14;33	0.044	0.032;0.061	409;196	0.053	0.061;0.046	131;107
AlaAGC	cluster14	tRNA-Ala-AGC-13	nuc	22	G	0	0	0	0	0.31	0.091;0.47;0.72	21;64;313	0.34	0.31;0.38	12;25	0.38	0.33;0.43	347;158	0.33	0.28;0.38	110;98
AlaAGC	cluster14	tRNA-Ala-AGC-13	nuc	23	A	0	0	0	0	0.027	0.1;0.0066;0.03	19;65;300	0.1	0.083;0.12	11;24	0.013	0.0087;0.02	345;151	0.02	0.038;0.01	105;97
AlaAGC	cluster14	tRNA-Ala-AGC-13	nuc	24	G	0	0	1	1	0.2	0.24;0.16;0.21	16;18;147	NA	NA	NA	0.16	0.14;0.2	227;85	0.15	0.16;0.13	75;59
AlaAGC	cluster14	tRNA-Ala-AGC-13	nuc	25	C	1	0	1	0	0.28	0.38;0.28;0.2	15;14;135	NA	NA	NA	0.15	0.15;0.14	206;69	0.24	0.22;0.26	67;57
AlaAGC	cluster14	tRNA-Ala-AGC-13	nuc	26	G	1	0	1	1	0.63	0.69;0.62;0.6	15;14;127	NA	NA	NA	0.58	0.57;0.6	194;64	0.51	0.52;0.5	62;51
AlaAGC	cluster14	tRNA-Ala-AGC-13	nuc	27	C	0	0	1	0	NA	NA	NA	NA	NA	NA	0.14	0.12;0.17	96;29	0.17	0.18;0.17	27;23
AlaAGC	cluster14	tRNA-Ala-AGC-13	nuc	28	T	0	0	0	0	NA	NA	NA	NA	NA	NA	0.068	0.076;0.061	104;32	0.057	0.069;0.048	28;20
AlaAGC	cluster14	tRNA-Ala-AGC-13	nuc	29	T	0	0	0	0	NA	NA	NA	NA	NA	NA	0.041	0.051;0.033	98;29	0.041	0.034;0.048	28;20
AlaAGC	cluster14	tRNA-Ala-AGC-13	nuc	30	G	0	0	0	0	NA	NA	NA	NA	NA	NA	0.027	0.011;0.069	94;28	0.042	0.036;0.05	27;19
AlaAGC	cluster14	tRNA-Ala-AGC-13	nuc	31	C	0	0	0	0	NA	NA	NA	NA	NA	NA	0.055	0.087;0.034	91;28	0.061	0.036;0.11	27;18
AlaAGC	cluster14	tRNA-Ala-AGC-13	nuc	32	T	0	0	0	0	NA	NA	NA	NA	NA	NA	0.1	0.15;0.069	92;28	0.12	0.14;0.11	27;18
AlaAGC	cluster14	tRNA-Ala-AGC-13	nuc	33	T	0	0	0	0	NA	NA	NA	NA	NA	NA	0.18	0.2;0.17	83;29	0.2	0.25;0.16	27;18
AlaAGC	cluster14	tRNA-Ala-AGC-13	nuc	34	A	0	0	0	0	NA	NA	NA	NA	NA	NA	0.32	0.31;0.32	79;27	0.29	0.21;0.41	23;16
AlaAGC	cluster14	tRNA-Ala-AGC-13	nuc	35	G	0	0	0	0	NA	NA	NA	NA	NA	NA	0.05	0.029;0.087	68;22	0.14	0.17;0.12	17;15
AlaAGC	cluster14	tRNA-Ala-AGC-13	nuc	36	C	0	0	0	0	NA	NA	NA	NA	NA	NA	0.17	0.21;0.14	66;20	0.16	0.12;0.2	15;14
AlaAGC	cluster14	tRNA-Ala-AGC-13	nuc	37	A	0	0	0	0	NA	NA	NA	NA	NA	NA	0.11	0.088;0.14	67;20	0.16	0.12;0.2	15;14
AlaAGC	cluster14	tRNA-Ala-AGC-13	nuc	38	T	0	0	0	0	NA	NA	NA	NA	NA	NA	0.12	0.12;0.12	48;16	0.12	0.071;0.21	13;13
AlaAGC	cluster14	tRNA-Ala-AGC-13	nuc	39	G	0	0	0	0	NA	NA	NA	NA	NA	NA	0.053	0.045;0.062	43;15	0.1	0.071;0.15	13;12
AlaAGC	cluster14	tRNA-Ala-AGC-13	nuc	40	C	0	0	0	0	NA	NA	NA	NA	NA	NA	0.075	0.089;0.062	44;15	0.11	0.077;0.17	12;11
AlaAGC	cluster14	tRNA-Ala-AGC-13	nuc	41	A	0	0	0	0	NA	NA	NA	NA	NA	NA	0.038	0.023;0.062	43;15	0.077	0.071;0.083	13;11
AlaAGC	cluster14	tRNA-Ala-AGC-13	nuc	42	A	0	0	0	0	NA	NA	NA	NA	NA	NA	0.059	0.049;0.071	40;13	0.11	0.071;0.18	13;10
AlaAGC	cluster14	tRNA-Ala-AGC-13	nuc	43	G	0	0	0	0	NA	NA	NA	NA	NA	NA	0.067	0.068;0.067	43;14	0.084	0.077;0.091	12;10
AlaAGC	cluster14	tRNA-Ala-AGC-13	nuc	47	T	0	0	0	0	0.077	0.071;0.083	11;13	NA	NA	NA	0.052	0.061;0.043	48;22	NA	NA	NA
AlaAGC	cluster14	tRNA-Ala-AGC-13	nuc	48	A	0	0	0	0	0.074	0.071;0.077	12;13	NA	NA	NA	0.03	0.021;0.043	47;22	NA	NA	NA
AlaAGC	cluster14	tRNA-Ala-AGC-13	nuc	49	G	0	0	0	0	0.074	0.071;0.077	12;13	NA	NA	NA	0.03	0.021;0.043	47;22	NA	NA	NA
AlaAGC	cluster14	tRNA-Ala-AGC-13	nuc	50	T	0	0	0	0	0.065	0.062;0.067	14;15	NA	NA	NA	0.03	0.02;0.045	49;21	NA	NA	NA
AlaAGC	cluster14	tRNA-Ala-AGC-13	nuc	51	G	0	0	0	0	0.079	0.12;0.053	18;16	NA	NA	NA	0.028	0.02;0.04	50;24	NA	NA	NA
AlaAGC	cluster14	tRNA-Ala-AGC-13	nuc	52	G	0	0	0	0	0.079	0.12;0.053	18;16	NA	NA	NA	0.04	0.041;0.038	48;25	NA	NA	NA
AlaAGC	cluster14	tRNA-Ala-AGC-13	nuc	53	G	0	0	0	0	0.056	0.059;0.053	18;16	NA	NA	NA	0.04	0.04;0.04	49;24	NA	NA	NA
AlaAGC	cluster14	tRNA-Ala-AGC-13	nuc	54	A	0	0	0	0	0.051	0.053;0.05	1;19;18	NA	NA	NA	0.027	0.02;0.037	49;26	NA	NA	NA
AlaAGC	cluster14	tRNA-Ala-AGC-13	nuc	55	T	0	0	0	0	0.063	0.083;0.048	1;20;23	NA	NA	NA	0.027	0.02;0.037	49;26	NA	NA	NA
AlaAGC	cluster14	tRNA-Ala-AGC-13	nuc	56	C	0	0	0	0	0.076	0.12;0.048	1;20;24	NA	NA	NA	0.028	0.021;0.038	47;25	NA	NA	NA
AlaAGC	cluster14	tRNA-Ala-AGC-13	nuc	57	G	0	0	0	0	0.044	0.043;0.045	1;21;22	NA	NA	NA	0.027	0.02;0.037	48;26	NA	NA	NA
AlaAGC	cluster14	tRNA-Ala-AGC-13	nuc	58	A	0	0	0	0	0.47	0.35;0.64	1;21;22	NA	NA	NA	0.25	0.17;0.37	47;26	NA	NA	NA
AlaAGC	cluster14	tRNA-Ala-AGC-13	nuc	59	T	0	0	0	0	0.075	0.12;0.045	1;21;23	NA	NA	NA	0.075	0.041;0.14	48;28	NA	NA	NA
AlaAGC	cluster14	tRNA-Ala-AGC-13	nuc	60	G	0	0	0	0	0.064	0.091;0.045	1;21;21	NA	NA	NA	0.088	0.1;0.074	47;26	NA	NA	NA
AlaAGC	cluster14	tRNA-Ala-AGC-13	nuc	61	C	0	0	0	0	0.063	0.087;0.045	1;21;22	NA	NA	NA	0.059	0.045;0.077	43;25	NA	NA	NA
AlaAGC	cluster14	tRNA-Ala-AGC-13	nuc	62	C	0	0	0	0	0.064	0.087;0.048	1;20;22	NA	NA	NA	0.059	0.048;0.074	41;26	NA	NA	NA
AlaAGC	cluster14	tRNA-Ala-AGC-13	nuc	63	C	0	0	0	0	0.087	0.083;0.091	1;21;23	NA	NA	NA	0.12	0.095;0.15	41;25	NA	NA	NA
AlaAGC	cluster14	tRNA-Ala-AGC-13	nuc	64	A	0	0	0	0	0.044	0.043;0.045	1;21;22	NA	NA	NA	0.043	0.023;0.08	42;24	NA	NA	NA
AlaAGC	cluster14	tRNA-Ala-AGC-13	nuc	65	C	0	0	0	0	0.047	0.045;0.048	1;20;21	NA	NA	NA	0.058	0.027;0.12	36;23	NA	NA	NA
AlaAGC	cluster14	tRNA-Ala-AGC-13	nuc	66	A	0	0	0	0	0.047	0.045;0.048	1;20;21	NA	NA	NA	0.034	0.027;0.043	36;22	NA	NA	NA
AlaAGC	cluster14	tRNA-Ala-AGC-13	nuc	67	T	0	0	0	0	0.066	0.091;0.048	1;20;21	NA	NA	NA	0.12	0.11;0.14	37;21	NA	NA	NA
AlaAGC	cluster14	tRNA-Ala-AGC-13	nuc	68	T	0	0	0	0	0.048	0.048;0.048	1;20;20	NA	NA	NA	0.077	0.059;0.1	33;19	NA	NA	NA
AlaAGC	cluster14	tRNA-Ala-AGC-13	nuc	69	C	0	0	0	0	0.049	0.05;0.048	1;20;19	NA	NA	NA	0.054	0.029;0.1	33;19	NA	NA	NA
AlaAGC	cluster14	tRNA-Ala-AGC-13	nuc	70	T	0	0	0	0	0.087	0.14;0.053	1;18;20	NA	NA	NA	0.15	0.15;0.16	32;18	NA	NA	NA
AlaAGC	cluster14	tRNA-Ala-AGC-13	nuc	71	C	0	0	0	0	0.069	0.1;0.048	1;20;19	NA	NA	NA	0.15	0.12;0.18	31;16	NA	NA	NA
AlaAGC	cluster14	tRNA-Ala-AGC-13	nuc	72	C	0	0	0	0	0.087	0.16;0.048	1;20;18	NA	NA	NA	0.14	0.17;0.12	29;15	NA	NA	NA
AlaAGC	cluster14	tRNA-Ala-AGC-13	nuc	73	A	0	0	0	0	0.05	0.053;0.048	1;20;18	NA	NA	NA	0.046	0.034;0.062	28;15	NA	NA	NA
AlaAGC	cluster15	tRNA-Ala-AGC-16	nuc	55	T	0	0	0	0	0.082	0.14;0.048	1;20;13	NA	NA	NA	0.053	0.048;0.059	20;16	NA	NA	NA
AlaAGC	cluster15	tRNA-Ala-AGC-16	nuc	56	C	0	0	0	0	0.056	0.067;0.048	1;20;14	NA	NA	NA	0.057	0.053;0.062	18;15	NA	NA	NA
AlaAGC	cluster15	tRNA-Ala-AGC-16	nuc	57	G	0	0	0	0	0.055	0.067;0.045	1;21;14	NA	NA	NA	0.053	0.05;0.056	19;17	NA	NA	NA
AlaAGC	cluster15	tRNA-Ala-AGC-16	nuc	58	A	0	0	0	0	0.58	0.53;0.64	1;21;14	NA	NA	NA	0.42	0.35;0.5	19;17	NA	NA	NA
AlaAGC	cluster15	tRNA-Ala-AGC-16	nuc	59	T	0	0	0	0	0.055	0.067;0.045	1;21;14	NA	NA	NA	0.098	0.091;0.11	21;18	NA	NA	NA
AlaAGC	cluster15	tRNA-Ala-AGC-16	nuc	60	G	0	0	0	0	0.055	0.067;0.045	1;21;14	NA	NA	NA	0.073	0.048;0.11	20;17	NA	NA	NA
AlaAGC	cluster15	tRNA-Ala-AGC-16	nuc	61	C	0	0	0	0	0.053	0.062;0.045	1;21;15	NA	NA	NA	0.054	0.05;0.059	19;16	NA	NA	NA
AlaAGC	cluster15	tRNA-Ala-AGC-16	nuc	62	C	0	0	0	0	0.055	0.062;0.048	1;20;15	NA	NA	NA	0.054	0.053;0.056	18;17	NA	NA	NA
AlaAGC	cluster15	tRNA-Ala-AGC-16	nuc	63	C	0	0	0	0	0.075	0.062;0.091	1;21;15	NA	NA	NA	0.094	0.05;0.18	19;16	NA	NA	NA
AlaAGC	cluster15	tRNA-Ala-AGC-16	nuc	64	A	0	0	0	0	0.053	0.062;0.045	1;21;15	NA	NA	NA	0.055	0.048;0.062	20;15	NA	NA	NA
AlaAGC	cluster15	tRNA-Ala-AGC-16	nuc	65	C	0	0	0	0	0.055	0.062;0.048	1;20;15	NA	NA	NA	0.083	0.056;0.12	17;15	NA	NA	NA
AlaAGC	cluster15	tRNA-Ala-AGC-16	nuc	66	A	0	0	0	0	0.055	0.062;0.048	1;20;15	NA	NA	NA	0.059	0.056;0.062	17;15	NA	NA	NA
AlaAGC	cluster15	tRNA-Ala-AGC-16	nuc	67	T	0	0	0	0	0.077	0.12;0.048	1;20;15	NA	NA	NA	0.12	0.11;0.13	18;14	NA	NA	NA
AlaAGC	cluster15	tRNA-Ala-AGC-16	nuc	68	T	0	0	0	0	0.056	0.067;0.048	1;20;14	NA	NA	NA	0.065	0.056;0.077	17;12	NA	NA	NA
AlaAGC	cluster15	tRNA-Ala-AGC-16	nuc	69	C	0	0	0	0	0.058	0.071;0.048	1;20;13	NA	NA	NA	0.065	0.056;0.077	17;12	NA	NA	NA
AlaAGC	cluster15	tRNA-Ala-AGC-16	nuc	70	T	0	0	0	0	0.059	0.067;0.053	1;18;14	NA	NA	NA	0.067	0.059;0.077	16;12	NA	NA	NA
AlaAGC	cluster15	tRNA-Ala-AGC-16	nuc	71	C	0	0	0	0	0.056	0.067;0.048	1;20;14	NA	NA	NA	0.095	0.059;0.15	16;12	NA	NA	NA
AlaAGC	cluster15	tRNA-Ala-AGC-16	nuc	72	C	0	0	0	0	0.056	0.067;0.048	1;20;14	NA	NA	NA	0.07	0.059;0.083	16;11	NA	NA	NA
AlaAGC	cluster15	tRNA-Ala-AGC-16	nuc	73	A	0	0	0	0	0.056	0.067;0.048	1;20;14	NA	NA	NA	0.072	0.062;0.083	15;11	NA	NA	NA
AlaAGC	cluster16	tRNA-Ala-AGC-chr6	nuc	1	G	0	0	0	0	0.024	0.018;0.038;0.021	112;232;470	0.031	0.039;0.024	50;82	0.015	0.017;0.014	1108;517	0.014	0.01;0.018	286;281
AlaAGC	cluster16	tRNA-Ala-AGC-chr6	nuc	2	G	0	0	0	0	0.0093	0.0089;0.01;0.0087	111;229;483	0.022	0.02;0.024	49;82	0.0036	0.007;0.0019	1138;529	0.0049	0.0034;0.007	290;286
AlaAGC	cluster16	tRNA-Ala-AGC-chr6	nuc	3	G	0	0	0	0	0.0054	0.0088;0.0041;0.0044	112;228;492	0.015	0.02;0.012	50;82	0.0018	0.0018;0.0019	1138;536	0.0034	0.0034;0.0034	292;292
AlaAGC	cluster16	tRNA-Ala-AGC-chr6	nuc	4	G	0	0	0	0	0.02	0.018;0.02;0.021	113;232;506	0.03	0.038;0.024	51;83	0.0089	0.0087;0.0092	1154;540	0.0048	0.0034;0.0068	296;293
AlaAGC	cluster16	tRNA-Ala-AGC-chr6	nuc	5	A	0	0	0	0	0.0042	0.0086;0.002;0.0044	115;226;494	0.016	0.02;0.012	50;80	0.0013	0.00089;0.0019	1127;522	0.0048	0.0034;0.0069	294;290
AlaAGC	cluster16	tRNA-Ala-AGC-chr6	nuc	6	A	0	0	0	0	0.0042	0.0088;0.002;0.0044	113;228;499	0.016	0.02;0.012	49;81	0.0013	0.00088;0.0019	1129;532	0.0034	0.0034;0.0034	294;291
AlaAGC	cluster16	tRNA-Ala-AGC-chr6	nuc	7	T	0	0	0	0	0.0042	0.0086;0.0019;0.0043	115;229;517	0.015	0.019;0.012	51;83	0.0013	0.00087;0.0018	1154;542	0.0058	0.0099;0.0034	301;296
AlaAGC	cluster16	tRNA-Ala-AGC-chr6	nuc	8	T	0	0	0	0	0.0042	0.0086;0.0019;0.0043	115;230;516	0.015	0.019;0.012	51;83	0.0013	0.00086;0.0018	1156;541	0.0033	0.0033;0.0034	302;297
AlaAGC	cluster16	tRNA-Ala-AGC-chr6	nuc	9	A	0	0	0	0	0.0042	0.0089;0.002;0.0043	111;229;511	0.015	0.02;0.012	50;83	0.0013	0.00087;0.0019	1151;537	0.0034	0.0034;0.0034	297;294
AlaAGC	cluster16	tRNA-Ala-AGC-chr6	nuc	10	G	0	0	0	0	0.014	0.0088;0.019;0.017	113;230;515	0.015	0.019;0.012	51;83	0.011	0.013;0.0093	1156;539	0.012	0.02;0.0068	300;293
AlaAGC	cluster16	tRNA-Ala-AGC-chr6	nuc	11	C	0	0	0	0	0.0067	0.0087;0.0078;0.0043	114;229;511	0.015	0.019;0.012	51;82	0.0018	0.0017;0.0019	1151;538	0.0034	0.0033;0.0034	298;297
AlaAGC	cluster16	tRNA-Ala-AGC-chr6	nuc	12	T	0	0	0	0	0.0053	0.0085;0.0019;0.0092	116;216;515	0.016	0.02;0.012	49;82	0.0013	0.00086;0.0018	1161;541	0.0033	0.0033;0.0033	300;299
AlaAGC	cluster16	tRNA-Ala-AGC-chr6	nuc	13	C	0	0	0	0	0.0053	0.0086;0.0039;0.0043	115;229;513	0.015	0.019;0.012	51;81	0.0025	0.0017;0.0037	1152;536	0.0033	0.0033;0.0033	301;298
AlaAGC	cluster16	tRNA-Ala-AGC-chr6	nuc	14	A	0	0	0	0	0.0052	0.0085;0.0039;0.0043	116;230;514	0.015	0.019;0.012	51;83	0.0036	0.0035;0.0037	1155;539	0.0047	0.0033;0.0067	301;296
AlaAGC	cluster16	tRNA-Ala-AGC-chr6	nuc	15	A	0	0	0	0	0.0042	0.0085;0.0019;0.0043	116;230;512	0.015	0.019;0.012	51;83	0.0013	0.00087;0.0019	1155;538	0.0033	0.0033;0.0034	301;296
AlaAGC	cluster16	tRNA-Ala-AGC-chr6	nuc	16	G	0	0	0	0	0.014	0.016;0.016;0.011	62;177;429	0.027	0.025;0.029	39;69	0.05	0.021;0.12	809;445	0.074	0.079;0.069	227;129
AlaAGC	cluster16	tRNA-Ala-AGC-chr6	nuc	17	C	0	0	0	0	0.011	0.016;0.014;0.0056	61;177;421	0.094	0.026;0.35	38;100	0.0027	0.0013;0.0056	785;353	0.011	0.0047;0.025	210;120
AlaAGC	cluster16	tRNA-Ala-AGC-chr6	nuc	18	G	0	0	0	0	0.18	0.41;0.026;0.52	60;176;419	0.18	0.56;0.061	38;32	0.45	0.48;0.41	790;356	0.081	0.39;0.017	209;118
AlaAGC	cluster16	tRNA-Ala-AGC-chr6	nuc	19	G	0	0	0	0	0.071	0.083;0.092;0.046	35;86;410	0.14	0.17;0.12	17;33	0.099	0.09;0.11	409;211	0.078	0.077;0.078	129;114
AlaAGC	cluster16	tRNA-Ala-AGC-chr6	nuc	20	T	1	0	1	1	0.13	0.22;0.11;0.094	36;84;379	0.11	0.062;0.21	15;28	0.12	0.1;0.14	379;186	0.16	0.22;0.11	125;104
AlaAGC	cluster16	tRNA-Ala-AGC-chr6	nuc	21	A	0	0	0	0	0.041	0.12;0.049;0.012	33;84;370	0.083	0.067;0.1	14;28	0.047	0.034;0.064	377;187	0.056	0.065;0.049	122;101
AlaAGC	cluster16	tRNA-Ala-AGC-chr6	nuc	22	G	0	0	0	0	0.32	0.091;0.49;0.71	21;65;306	0.37	0.31;0.45	12;21	0.41	0.37;0.46	314;149	0.35	0.31;0.4	99;92
AlaAGC	cluster16	tRNA-Ala-AGC-chr6	nuc	23	A	0	0	0	0	0.027	0.1;0.0068;0.03	19;66;293	0.11	0.083;0.15	11;19	0.0081	0.0095;0.0069	314;143	0.021	0.042;0.011	94;92
AlaAGC	cluster16	tRNA-Ala-AGC-chr6	nuc	24	G	0	0	1	1	0.2	0.24;0.16;0.2	16;19;140	NA	NA	NA	0.19	0.16;0.23	194;74	0.17	0.19;0.15	63;54
AlaAGC	cluster16	tRNA-Ala-AGC-chr6	nuc	25	C	1	0	1	0	0.28	0.38;0.3;0.19	15;15;127	NA	NA	NA	0.17	0.18;0.17	176;59	0.28	0.27;0.28	55;52
AlaAGC	cluster16	tRNA-Ala-AGC-chr6	nuc	26	G	1	0	1	1	0.66	0.69;0.66;0.62	15;15;119	NA	NA	NA	0.7	0.68;0.72	163;53	0.6	0.65;0.57	50;45
AlaAGC	cluster16	tRNA-Ala-AGC-chr6	nuc	27	C	0	0	1	0	NA	NA	NA	NA	NA	NA	0.21	0.18;0.25	64;19	0.26	0.31;0.22	15;17
AlaAGC	cluster16	tRNA-Ala-AGC-chr6	nuc	28	T	0	0	0	0	0.13	0.19;0.091	4;10;35	NA	NA	NA	0.095	0.099;0.091	70;21	0.086	0.11;0.067	17;14
AlaAGC	cluster16	tRNA-Ala-AGC-chr6	nuc	29	T	0	0	0	0	0.078	0.067;0.091	4;10;29	NA	NA	NA	0.063	0.076;0.053	65;18	0.063	0.059;0.067	16;14
AlaAGC	cluster16	tRNA-Ala-AGC-chr6	nuc	30	G	0	0	0	0	0.095	0.1;0.091	4;10;29	NA	NA	NA	0.042	0.016;0.11	60;18	0.067	0.062;0.071	15;13
AlaAGC	cluster16	tRNA-Ala-AGC-chr6	nuc	31	C	0	0	0	0	0.18	0.19;0.18	4;10;26	NA	NA	NA	0.087	0.14;0.056	58;17	0.098	0.062;0.15	15;12
AlaAGC	cluster16	tRNA-Ala-AGC-chr6	nuc	32	T	0	0	0	0	0.4	0.25;0.64	4;10;23	NA	NA	NA	0.16	0.24;0.11	57;17	0.2	0.25;0.15	15;12
AlaAGC	cluster16	tRNA-Ala-AGC-chr6	nuc	33	T	0	0	0	0	NA	NA	NA	NA	NA	NA	0.3	0.34;0.26	49;18	0.31	0.41;0.23	16;12
AlaAGC	cluster16	tRNA-Ala-AGC-chr6	nuc	34	A	0	0	0	0	NA	NA	NA	NA	NA	NA	0.51	0.54;0.47	45;16	0.39	0.31;0.5	12;11
AlaAGC	cluster17	NA	nuc	1	G	0	0	0	0	0.18	0.18;0.2;0.17	246;204;2284	0.31	0.31;0.31	643;435	0.23	0.21;0.27	1314;1263	0.21	0.19;0.23	1163;1159
AlaAGC	cluster17	NA	nuc	2	G	0	0	0	0	0.0085	0.019;0.003;0.011	267;179;1989	0.0038	0.0044;0.0032	455;309	0.0069	0.0079;0.006	1133;1004	0.0064	0.0059;0.0068	1008;1021
AlaAGC	cluster17	NA	nuc	3	G	0	0	0	0	0.0058	0.01;0.0034;0.0055	286;181;2071	0.0026	0.0021;0.0032	465;314	0.0057	0.0068;0.0048	1176;1047	0.0038	0.0038;0.0038	1045;1060
AlaAGC	cluster17	NA	nuc	4	G	0	0	0	0	0.0026	0.0034;0.00095;0.0055	291;181;2113	0.0026	0.0021;0.0031	469;317	0.0027	0.0025;0.0028	1193;1063	0.0023	0.0019;0.0028	1058;1082
AlaAGC	cluster17	NA	nuc	5	G	0	0	0	0	0.19	0.25;0.16;0.17	391;217;2528	0.29	0.29;0.3	665;449	0.2	0.17;0.24	1431;1387	0.2	0.17;0.23	1289;1395
AlaAGC	cluster17	NA	nuc	6	T	0	0	0	0	0.005	0.0098;0.0023;0.0055	304;182;2190	0.0044	0.0021;0.0093	478;320	0.0081	0.0081;0.0082	1233;1102	0.0057	0.0036;0.009	1102;1116
AlaAGC	cluster17	NA	nuc	7	A	0	0	0	0	0.0026	0.0034;0.00098;0.0055	292;182;2047	0.0051	0.0021;0.013	477;316	0.00091	0.00086;0.00096	1163;1036	0.0021	0.0048;0.00094	1036;1065
AlaAGC	cluster17	NA	nuc	8	T	0	0	0	0	0.004	0.0032;0.0036;0.0055	311;180;2218	0.0051	0.0021;0.013	479;318	0.0025	0.0024;0.0027	1252;1124	0.0036	0.0036;0.0035	1110;1127
AlaAGC	cluster17	NA	nuc	9	A	0	0	0	0	0.0048	0.0065;0.0032;0.0054	308;185;2176	0.0036	0.0021;0.0062	478;322	0.0015	0.0024;0.0009	1241;1104	0.0026	0.0036;0.0018	1096;1108
AlaAGC	cluster17	NA	nuc	10	G	0	0	0	0	0.0089	0.0065;0.01;0.011	305;184;2196	0.008	0.01;0.0062	479;323	0.0059	0.0056;0.0062	1252;1120	0.011	0.012;0.0098	1098;1124
AlaAGC	cluster17	NA	nuc	11	C	0	0	0	0	0.0025	0.0032;0.00091;0.0054	308;183;2190	0.0036	0.0041;0.0031	482;321	0.0012	0.0016;0.0009	1241;1110	0.0022	0.0018;0.0027	1091;1118
AlaAGC	cluster17	NA	nuc	12	T	0	0	0	0	0.0066	0.0096;0.0054;0.0057	312;174;2235	0.0053	0.0043;0.0064	461;310	0.0032	0.0039;0.0026	1267;1136	0.0047	0.0036;0.0062	1119;1134
AlaAGC	cluster17	NA	nuc	13	C	0	0	0	0	0.002	0.0032;0.00045;0.0054	308;183;2210	0.0026	0.0021;0.0031	474;320	0.00084	0.0008;0.00089	1245;1126	0.00089	0.0009;0.00089	1108;1125
AlaAGC	cluster17	NA	nuc	14	A	0	0	0	0	0.0048	0.0032;0.0032;0.011	309;185;2204	0.0072	0.0084;0.0062	475;322	0.0036	0.0048;0.0027	1239;1119	0.004	0.0045;0.0036	1105;1116
AlaAGC	cluster17	NA	nuc	15	G	0	0	0	0	0.014	0.0096;0.024;0.011	311;185;2268	0.0071	0.0084;0.0061	478;326	0.0029	0.0032;0.0027	1258;1129	0.014	0.015;0.013	1131;1138
AlaAGC	cluster17	NA	nuc	16	C	0	0	0	0	0.022	0.16;0.012;0.0056	351;177;2120	0.0026	0.0021;0.0031	475;319	0.007	0.0058;0.0083	1197;1087	0.039	0.026;0.058	1076;1147
AlaAGC	cluster17	NA	nuc	17	G	0	0	0	0	0.0066	0.0067;0.0039;0.011	297;178;2076	0.0026	0.0021;0.0031	471;317	0.006	0.0043;0.0085	1172;1063	0.0079	0.0068;0.0093	1034;1071
AlaAGC	cluster17	NA	nuc	18	G	0	0	0	0	0.086	0.083;0.092;0.084	299;178;2054	0.05	0.053;0.047	467;318	0.094	0.083;0.11	1161;1048	0.087	0.11;0.07	1025;1071
AlaAGC	cluster17	NA	nuc	19	T	0	0	1	1	0.089	0.24;0.081;0.036	275;165;1859	0.03	0.047;0.02	449;306	0.067	0.066;0.067	1086;954	0.091	0.071;0.12	911;998
AlaAGC	cluster17	NA	nuc	20	A	0	0	0	0	0.024	0.026;0.023;0.024	270;166;1851	0.0085	0.011;0.0066	449;304	0.019	0.02;0.018	1075;940	0.019	0.021;0.017	898;985
AlaAGC	cluster17	NA	nuc	21	G	0	0	0	0	0.27	0.2;0.24;0.41	248;139;1586	0.13	0.14;0.13	403;273	0.065	0.24;0.018	888;776	0.21	0.24;0.18	782;852
AlaAGC	cluster17	NA	nuc	22	A	0	0	0	0	0.012	0.012;0.01;0.014	246;141;1544	0.0074	0.015;0.0037	399;270	0.014	0.0091;0.021	881;762	0.0086	0.0078;0.0096	767;836
AlaAGC	cluster17	NA	nuc	23	G	1	0	1	1	0.11	0.086;0.1;0.14	196;82;1155	0.044	0.041;0.047	342;235	0.077	0.088;0.067	677;734	0.085	0.089;0.081	562;682
AlaAGC	cluster17	NA	nuc	24	C	0	0	0	0	0.043	0.028;0.044;0.064	180;77;1083	0.013	0.018;0.0087	330;228	0.021	0.024;0.019	624;698	0.043	0.054;0.034	534;646
AlaAGC	cluster17	NA	nuc	25	G	0	0	0	0	0.062	0.045;0.058;0.09	178;77;1076	0.018	0.012;0.027	331;224	0.027	0.03;0.024	628;701	0.05	0.062;0.04	528;646
AlaAGC	cluster17	NA	nuc	26	C	1	0	1	1	0.12	0.1;0.1;0.14	174;75;1024	0.054	0.055;0.054	327;223	0.089	0.094;0.084	608;687	0.089	0.12;0.067	499;612
AlaAGC	cluster17	NA	nuc	27	G	1	1	1	1	0.14	0.39;0.099;0.071	160;69;971	0.12	0.11;0.13	314;219	0.12	0.13;0.12	576;641	0.17	0.14;0.21	477;579
AlaAGC	cluster17	NA	nuc	28	T	1	1	1	1	0.15	0.075;0.24;0.18	158;71;860	0.15	0.17;0.14	291;199	0.17	0.19;0.16	533;587	0.17	0.19;0.16	426;522
AlaAGC	cluster17	NA	nuc	29	G	0	0	0	0	0.29	0.28;0.26;0.32	145;64;732	0.25	0.26;0.24	250;185	0.26	0.25;0.27	472;523	0.26	0.23;0.29	374;461
AlaAGC	cluster17	NA	nuc	30	C	1	1	1	1	0.28	0.23;0.31;0.32	103;43;523	0.24	0.21;0.27	182;144	0.27	0.27;0.27	355;380	0.31	0.31;0.31	283;330
AlaAGC	cluster17	NA	nuc	31	T	1	1	1	1	0.46	0.52;0.45;0.42	92;39;453	0.49	0.48;0.49	162;133	0.45	0.45;0.44	310;334	0.47	0.46;0.48	249;276
AlaAGC	cluster17	NA	nuc	32	T	1	1	1	1	0.71	0.67;0.75;0.73	59;29;287	0.71	0.65;0.77	99;82	0.7	0.65;0.75	201;211	0.66	0.63;0.69	155;175
AlaAGC	cluster17	NA	nuc	33	A	0	0	0	0	0.1	0.12;0.075;0.11	55;26;280	0.072	0.1;0.051	96;78	0.055	0.067;0.045	192;201	0.076	0.073;0.079	149;163
AlaAGC	cluster17	NA	nuc	34	G	0	0	0	0	0.11	0.083;0.15	11;4;67	NA	NA	NA	0.13	0.13;0.12	54;39	0.12	0.13;0.11	46;35
AlaAGC	cluster17	NA	nuc	35	C	0	0	0	1	NA	NA	NA	NA	NA	NA	0.24	0.19;0.3	52;36	0.42	0.43;0.41	45;26
AlaAGC	cluster17	NA	nuc	36	A	0	0	0	0	NA	NA	NA	NA	NA	NA	0.2	0.2;0.2	45;34	0.16	0.24;0.11	36;26
AlaAGC	cluster17	NA	nuc	37	T	0	0	0	0	NA	NA	NA	NA	NA	NA	0.18	0.15;0.22	32;35	0.28	0.38;0.21	36;18
AlaAGC	cluster17	NA	nuc	38	G	0	0	0	0	NA	NA	NA	NA	NA	NA	0.13	0.1;0.15	28;32	0.16	0.14;0.18	20;16
AlaAGC	cluster17	NA	nuc	39	C	0	0	1	1	NA	NA	NA	NA	NA	NA	0.27	0.17;0.43	17;22	0.4	0.48;0.33	20;14
AlaAGC	cluster17	NA	nuc	40	A	0	0	0	0	NA	NA	NA	NA	NA	NA	0.081	0.059;0.11	16;17	0.065	0.056;0.077	17;12
AlaAGC	cluster17	NA	nuc	56	A	0	0	0	0	0.055	0.071;0.042	4;23;13	NA	NA	NA	0.064	0.053;0.077	18;12	NA	NA	NA
AlaAGC	cluster17	NA	nuc	57	A	0	0	0	0	0.33	0.21;0.52	4;24;13	NA	NA	NA	0.48	0.42;0.55	18;10	NA	NA	NA
AlaAGC	cluster17	NA	nuc	58	T	0	0	0	0	0.053	0.071;0.04	4;24;13	NA	NA	NA	0.066	0.053;0.083	18;11	NA	NA	NA
AlaAGC	cluster17	NA	nuc	59	C	0	0	0	0	0.052	0.067;0.04	4;24;14	NA	NA	NA	0.065	0.05;0.083	19;11	NA	NA	NA
AlaAGC	cluster17	NA	nuc	60	C	0	0	0	0	0.051	0.067;0.038	4;25;14	NA	NA	NA	0.065	0.05;0.083	19;11	NA	NA	NA
AlaAGC	cluster17	NA	nuc	61	C	0	0	0	0	0.067	0.12;0.036	4;27;15	NA	NA	NA	0.061	0.053;0.071	18;13	NA	NA	NA
AlaAGC	cluster17	NA	nuc	62	C	0	0	0	0	0.049	0.067;0.036	4;27;14	NA	NA	NA	0.061	0.053;0.071	18;13	NA	NA	NA
AlaAGC	cluster17	NA	nuc	63	A	0	0	0	0	0.069	0.13;0.036	4;27;14	NA	NA	NA	0.13	0.11;0.14	17;13	NA	NA	NA
AlaAGC	cluster17	NA	nuc	64	A	0	0	0	0	0.071	0.14;0.036	4;27;13	NA	NA	NA	0.065	0.056;0.077	17;12	NA	NA	NA
AlaAGC	cluster17	NA	nuc	65	T	0	0	0	0	0.051	0.071;0.036	4;27;13	NA	NA	NA	0.064	0.053;0.077	18;12	NA	NA	NA
AlaAGC	cluster17	NA	nuc	66	A	0	0	0	0	0.051	0.071;0.036	4;27;13	NA	NA	NA	0.068	0.056;0.083	17;11	NA	NA	NA
AlaAGC	cluster17	NA	nuc	67	C	0	0	0	0	0.071	0.14;0.036	4;27;13	NA	NA	NA	0.066	0.053;0.083	18;11	NA	NA	NA
AlaAGC	cluster17	NA	nuc	68	C	0	0	0	0	0.052	0.077;0.036	4;27;12	NA	NA	NA	0.066	0.053;0.083	18;11	NA	NA	NA
AlaAGC	cluster17	NA	nuc	69	T	0	0	0	0	0.052	0.077;0.036	4;27;12	NA	NA	NA	0.098	0.11;0.091	18;10	NA	NA	NA
AlaAGC	cluster17	NA	nuc	70	C	0	0	0	0	0.055	0.083;0.036	4;27;11	NA	NA	NA	0.069	0.053;0.091	18;10	NA	NA	NA
AlaAGC	cluster18	tRNA-Ala-AGC-12	nuc	1	G	0	0	0	0	0.025	0.02;0.032;0.025	100;121;347	0.032	0.029;0.035	34;84	0.0091	0.014;0.0062	958;324	0.018	0.014;0.021	208;280
AlaAGC	cluster18	tRNA-Ala-AGC-12	nuc	2	G	0	0	0	0	0.0095	0.0094;0.0056;0.016	105;122;358	0.019	0.029;0.012	34;82	0.0034	0.004;0.0029	994;339	0.0057	0.0093;0.0035	213;283
AlaAGC	cluster18	tRNA-Ala-AGC-12	nuc	3	G	0	0	0	0	0.0075	0.0093;0.0055;0.0082	107;121;363	0.018	0.029;0.012	34;83	0.0045	0.0069;0.0029	1008;343	0.0057	0.0047;0.007	214;285
AlaAGC	cluster18	tRNA-Ala-AGC-12	nuc	4	G	0	0	0	0	0.022	0.018;0.024;0.024	108;123;375	0.031	0.028;0.035	35;85	0.0082	0.0078;0.0087	1022;345	0.011	0.0092;0.014	216;287
AlaAGC	cluster18	tRNA-Ala-AGC-12	nuc	5	A	0	0	0	0	0.0095	0.0093;0.011;0.0083	106;119;360	0.019	0.03;0.012	32;80	0.0034	0.004;0.0029	989;341	0.0041	0.0047;0.0036	212;280
AlaAGC	cluster18	tRNA-Ala-AGC-12	nuc	6	A	0	0	0	0	0.006	0.0094;0.0028;0.0082	105;121;359	0.037	0.11;0.012	35;82	0.0017	0.00099;0.0029	1005;343	0.0057	0.0093;0.0035	213;282
AlaAGC	cluster18	tRNA-Ala-AGC-12	nuc	7	T	0	0	0	0	0.0073	0.0092;0.0053;0.0081	108;122;377	0.018	0.027;0.012	36;83	0.0023	0.0019;0.0028	1038;354	0.004	0.0046;0.0034	216;289
AlaAGC	cluster18	tRNA-Ala-AGC-12	nuc	8	T	0	0	0	0	0.0058	0.0091;0.0026;0.0081	109;122;378	0.025	0.027;0.023	36;86	0.0033	0.0019;0.0056	1033;354	0.0056	0.0046;0.0069	218;290
AlaAGC	cluster18	tRNA-Ala-AGC-12	nuc	9	A	0	0	0	0	0.0058	0.0091;0.0027;0.008	109;124;376	0.018	0.027;0.012	36;85	0.0024	0.0019;0.0028	1027;351	0.004	0.0046;0.0034	215;289
AlaAGC	cluster18	tRNA-Ala-AGC-12	nuc	10	G	0	0	0	0	0.0092	0.018;0.0053;0.008	110;124;375	0.017	0.026;0.012	37;85	0.0057	0.0058;0.0056	1035;355	0.0098	0.014;0.007	218;286
AlaAGC	cluster18	tRNA-Ala-AGC-12	nuc	11	C	0	0	0	0	0.0058	0.009;0.0027;0.008	110;124;374	0.018	0.027;0.012	36;85	0.0033	0.0019;0.0057	1038;352	0.004	0.0046;0.0035	215;286
AlaAGC	cluster18	tRNA-Ala-AGC-12	nuc	12	T	0	0	0	0	0.0057	0.0089;0.0026;0.0081	111;123;380	0.019	0.03;0.012	32;82	0.0016	0.00096;0.0028	1044;358	0.004	0.0046;0.0034	218;291
AlaAGC	cluster18	tRNA-Ala-AGC-12	nuc	13	C	0	0	0	0	0.0057	0.0089;0.0026;0.008	111;124;379	0.018	0.027;0.012	36;85	0.0023	0.0019;0.0028	1038;355	0.004	0.0046;0.0034	217;289
AlaAGC	cluster18	tRNA-Ala-AGC-12	nuc	14	A	0	0	0	0	0.0083	0.0091;0.008;0.008	109;124;375	0.051	0.11;0.024	36;83	0.0037	0.0048;0.0028	1037;353	0.004	0.0046;0.0035	218;287
AlaAGC	cluster18	tRNA-Ala-AGC-12	nuc	15	A	0	0	0	0	0.0058	0.0089;0.0027;0.008	111;124;370	0.025	0.027;0.023	36;85	0.0033	0.0019;0.0056	1035;353	0.008	0.0092;0.0069	216;288
AlaAGC	cluster18	tRNA-Ala-AGC-12	nuc	16	G	0	0	0	0	0.023	0.017;0.024;0.028	57;70;295	0.032	0.038;0.027	25;72	0.071	0.026;0.2	694;265	0.095	0.12;0.074	145;121
AlaAGC	cluster18	tRNA-Ala-AGC-12	nuc	17	T	0	0	0	0	0.024	0.018;0.027;0.028	56;70;292	0.035	0.042;0.029	23;67	0.043	0.026;0.071	690;183	0.1	0.13;0.083	142;120
AlaAGC	cluster18	tRNA-Ala-AGC-12	nuc	18	G	0	0	0	0	0.35	0.32;0.3;0.46	55;69;283	0.52	0.54;0.49	23;66	0.33	0.31;0.35	666;172	0.33	0.42;0.26	124;110
AlaAGC	cluster18	tRNA-Ala-AGC-12	nuc	19	G	0	0	0	0	0.066	0.053;0.053;0.1	37;38;208	0.047	0.077;0.029	12;34	0.049	0.041;0.058	463;119	0.083	0.095;0.073	83;81
AlaAGC	cluster18	tRNA-Ala-AGC-12	nuc	20	T	0	0	0	1	0.087	0.079;0.099;0.083	37;35;201	0.067	0.077;0.059	12;33	0.1	0.068;0.16	452;115	0.23	0.3;0.18	76;77
AlaAGC	cluster18	tRNA-Ala-AGC-12	nuc	21	A	0	0	0	0	0.036	0.053;0.031;0.028	37;35;192	0.05	0.083;0.029	11;33	0.026	0.016;0.043	443;115	0.063	0.099;0.041	70;73
AlaAGC	cluster18	tRNA-Ala-AGC-12	nuc	22	G	0	0	0	0	0.37	0.35;0.45;0.32	33;36;131	0.33	0.46;0.23	12;29	0.21	0.16;0.26	399;98	0.3	0.28;0.31	56;57
AlaAGC	cluster18	tRNA-Ala-AGC-12	nuc	23	A	0	0	0	0	0.03	0.03;0.031;0.029	32;34;129	0.054	0.083;0.034	11;28	0.012	0.013;0.011	393;94	0.062	0.11;0.034	53;57
AlaAGC	cluster18	tRNA-Ala-AGC-12	nuc	24	G	1	0	0	0	0.42	0.43;0.45;0.39	22;22;66	NA	NA	NA	0.13	0.1;0.17	325;70	0.16	0.081;0.3	36;32
AlaAGC	cluster18	tRNA-Ala-AGC-12	nuc	25	C	0	0	1	0	0.21	0.41;0.31;0.071	16;13;38	NA	NA	NA	0.24	0.28;0.2	285;58	0.28	0.2;0.4	29;24
AlaAGC	cluster18	tRNA-Ala-AGC-12	nuc	26	G	0	0	0	0	0.48	0.67;0.21;0.79	17;13;27	NA	NA	NA	0.82	0.89;0.75	266;54	0.35	0.68;0.18	27;16
AlaAGC	cluster18	tRNA-Ala-AGC-12	nuc	27	C	0	0	0	0	NA	NA	NA	NA	NA	NA	0.2	0.25;0.16	35;18	0.12	0.091;0.17	10;11
AlaAGC	cluster18	tRNA-Ala-AGC-12	nuc	47	T	0	0	0	0	0.075	0.083;0.067	2;14;11	NA	NA	NA	0.052	0.034;0.077	28;12	NA	NA	NA
AlaAGC	cluster18	tRNA-Ala-AGC-12	nuc	48	A	0	0	0	0	0.072	0.083;0.062	2;15;11	NA	NA	NA	0.052	0.036;0.077	27;12	NA	NA	NA
AlaAGC	cluster18	tRNA-Ala-AGC-12	nuc	49	G	0	0	0	0	0.072	0.083;0.062	2;15;11	NA	NA	NA	0.052	0.036;0.077	27;12	NA	NA	NA
AlaAGC	cluster18	tRNA-Ala-AGC-12	nuc	50	T	0	0	0	0	0.065	0.077;0.056	2;17;12	NA	NA	NA	0.052	0.032;0.083	30;11	NA	NA	NA
AlaAGC	cluster18	tRNA-Ala-AGC-12	nuc	51	G	0	0	0	0	0.099	0.21;0.045	2;21;13	NA	NA	NA	0.047	0.033;0.067	29;14	NA	NA	NA
AlaAGC	cluster18	tRNA-Ala-AGC-12	nuc	52	G	0	0	0	0	0.084	0.15;0.045	2;21;12	NA	NA	NA	0.046	0.033;0.062	29;15	NA	NA	NA
AlaAGC	cluster18	tRNA-Ala-AGC-12	nuc	53	G	0	0	0	0	0.059	0.077;0.045	2;21;12	NA	NA	NA	0.046	0.032;0.067	30;14	NA	NA	NA
AlaAGC	cluster18	tRNA-Ala-AGC-12	nuc	54	A	0	0	0	0	0.056	0.071;0.043	3;22;13	NA	NA	NA	0.043	0.031;0.059	31;16	NA	NA	NA
AlaAGC	cluster18	tRNA-Ala-AGC-12	nuc	55	T	0	0	0	0	0.065	0.1;0.042	3;23;19	NA	NA	NA	0.043	0.031;0.059	31;16	NA	NA	NA
AlaAGC	cluster18	tRNA-Ala-AGC-12	nuc	56	C	0	0	0	0	0.046	0.05;0.042	3;23;19	NA	NA	NA	0.046	0.033;0.062	29;15	NA	NA	NA
AlaAGC	cluster18	tRNA-Ala-AGC-12	nuc	57	G	0	0	0	0	0.044	0.048;0.04	3;24;20	NA	NA	NA	0.042	0.032;0.056	30;17	NA	NA	NA
AlaAGC	cluster18	tRNA-Ala-AGC-12	nuc	58	A	0	0	0	0	0.48	0.38;0.6	3;24;20	NA	NA	NA	0.36	0.26;0.5	30;17	NA	NA	NA
AlaAGC	cluster18	tRNA-Ala-AGC-12	nuc	59	T	0	0	0	0	0.044	0.048;0.04	3;24;20	NA	NA	NA	0.08	0.061;0.11	32;18	NA	NA	NA
AlaAGC	cluster18	tRNA-Ala-AGC-12	nuc	60	G	0	0	0	0	0.044	0.048;0.04	3;24;20	NA	NA	NA	0.12	0.12;0.11	31;17	NA	NA	NA
AlaAGC	cluster18	tRNA-Ala-AGC-12	nuc	61	C	0	0	0	0	0.043	0.045;0.04	3;24;21	NA	NA	NA	0.046	0.036;0.059	27;16	NA	NA	NA
AlaAGC	cluster18	tRNA-Ala-AGC-12	nuc	62	C	0	0	0	0	0.044	0.045;0.042	3;23;21	NA	NA	NA	0.045	0.037;0.056	26;17	NA	NA	NA
AlaAGC	cluster18	tRNA-Ala-AGC-12	nuc	63	C	0	0	0	0	0.06	0.045;0.08	3;24;21	NA	NA	NA	0.11	0.071;0.18	27;16	NA	NA	NA
AlaAGC	cluster18	tRNA-Ala-AGC-12	nuc	64	A	0	0	0	0	0.043	0.045;0.04	3;24;21	NA	NA	NA	0.046	0.034;0.062	28;15	NA	NA	NA
AlaAGC	cluster18	tRNA-Ala-AGC-12	nuc	65	C	0	0	0	0	0.044	0.045;0.042	2;23;21	NA	NA	NA	0.071	0.04;0.12	24;15	NA	NA	NA
AlaAGC	cluster18	tRNA-Ala-AGC-12	nuc	66	A	0	0	0	0	0.044	0.045;0.042	2;23;21	NA	NA	NA	0.05	0.04;0.062	24;15	NA	NA	NA
AlaAGC	cluster18	tRNA-Ala-AGC-12	nuc	67	T	0	0	0	0	0.075	0.14;0.042	2;23;21	NA	NA	NA	0.1	0.08;0.13	24;14	NA	NA	NA
AlaAGC	cluster18	tRNA-Ala-AGC-12	nuc	68	T	0	0	0	0	0.046	0.05;0.042	2;23;19	NA	NA	NA	0.055	0.04;0.077	24;12	NA	NA	NA
AlaAGC	cluster18	tRNA-Ala-AGC-12	nuc	69	C	0	0	0	0	0.047	0.053;0.042	2;23;18	NA	NA	NA	0.055	0.04;0.077	24;12	NA	NA	NA
AlaAGC	cluster18	tRNA-Ala-AGC-12	nuc	70	T	0	0	0	0	0.069	0.1;0.048	2;20;19	NA	NA	NA	0.057	0.042;0.077	23;12	NA	NA	NA
AlaAGC	cluster18	tRNA-Ala-AGC-12	nuc	71	C	0	0	0	0	0.068	0.11;0.043	2;22;18	NA	NA	NA	0.11	0.083;0.15	23;12	NA	NA	NA
AlaAGC	cluster18	tRNA-Ala-AGC-12	nuc	72	C	0	0	0	0	0.068	0.11;0.043	2;22;18	NA	NA	NA	0.1	0.12;0.083	23;11	NA	NA	NA
AlaAGC	cluster18	tRNA-Ala-AGC-12	nuc	73	A	0	0	0	0	0.048	0.053;0.043	2;22;18	NA	NA	NA	0.085	0.087;0.083	22;11	NA	NA	NA
AlaAGC	cluster2	tRNA-Ala-AGC-11	nuc	1	G	0	0	0	0	0.025	0.05;0.026;0.013	100;157;415	0.023	0.013;0.043	78;22	0.015	0.011;0.02	541;793	0.016	0.0098;0.025	203;565
AlaAGC	cluster2	tRNA-Ala-AGC-11	nuc	2	G	0	0	0	0	0.0065	0.0096;0.0045;0.0063	103;158;444	0.023	0.013;0.043	78;22	0.0021	0.0018;0.0024	550;818	0.0028	0.0047;0.0017	212;586
AlaAGC	cluster2	tRNA-Ala-AGC-11	nuc	3	G	0	0	0	0	0.008	0.0094;0.0088;0.0063	105;158;455	0.023	0.013;0.043	78;22	0.0021	0.0018;0.0024	556;838	0.0039	0.0046;0.0033	218;598
AlaAGC	cluster2	tRNA-Ala-AGC-11	nuc	4	G	0	0	0	0	0.008	0.019;0.0022;0.012	107;160;456	0.023	0.013;0.043	78;22	0.0029	0.0018;0.0047	559;846	0.0047	0.0045;0.0049	220;609
AlaAGC	cluster2	tRNA-Ala-AGC-11	nuc	5	A	0	0	0	0	0.0092	0.0093;0.0067;0.013	106;158;450	0.024	0.013;0.045	75;21	0.003	0.0037;0.0024	545;837	0.0039	0.0092;0.0017	216;600
AlaAGC	cluster2	tRNA-Ala-AGC-11	nuc	6	A	0	0	0	0	0.0061	0.0092;0.0039;0.0063	108;157;512	0.024	0.013;0.045	79;21	0.002	0.0034;0.0011	581;880	0.0034	0.0077;0.0015	260;654
AlaAGC	cluster2	tRNA-Ala-AGC-11	nuc	7	T	0	0	0	0	0.0045	0.0088;0.0017;0.0061	113;164;601	0.022	0.012;0.04	82;24	0.0019	0.0032;0.0011	622;925	0.0022	0.0033;0.0014	298;703
AlaAGC	cluster2	tRNA-Ala-AGC-11	nuc	8	T	0	0	0	0	0.0044	0.0088;0.0016;0.006	112;165;607	0.021	0.012;0.038	83;25	0.0026	0.0032;0.0021	627;932	0.0053	0.0066;0.0042	302;705
AlaAGC	cluster2	tRNA-Ala-AGC-11	nuc	9	A	0	0	0	0	0.0052	0.0085;0.0032;0.0054	117;184;633	0.019	0.011;0.034	93;28	0.0021	0.0015;0.003	655;1001	0.0036	0.0031;0.004	318;743
AlaAGC	cluster2	tRNA-Ala-AGC-11	nuc	10	G	0	0	0	0	0.011	0.041;0.0031;0.011	121;184;638	0.027	0.011;0.069	93;28	0.0057	0.003;0.011	658;1021	0.0099	0.0093;0.011	322;751
AlaAGC	cluster2	tRNA-Ala-AGC-11	nuc	11	C	0	0	0	0	0.0052	0.0083;0.0031;0.0054	120;184;636	0.019	0.011;0.036	94;27	0.0024	0.0015;0.0039	660;1012	0.0041	0.0062;0.0027	322;748
AlaAGC	cluster2	tRNA-Ala-AGC-11	nuc	12	T	0	0	0	0	0.006	0.0083;0.0047;0.0056	120;178;641	0.02	0.011;0.034	86;28	0.0017	0.003;0.00097	668;1030	0.0035	0.0031;0.004	325;757
AlaAGC	cluster2	tRNA-Ala-AGC-11	nuc	13	C	0	0	0	0	0.014	0.016;0.0032;0.052	121;193;632	0.019	0.011;0.034	94;28	0.0012	0.0015;0.00098	667;1021	0.0029	0.0032;0.0027	316;742
AlaAGC	cluster2	tRNA-Ala-AGC-11	nuc	14	A	0	0	0	0	0.0065	0.0081;0.0063;0.0054	123;184;636	0.019	0.01;0.033	96;29	0.0027	0.0015;0.0049	668;1021	0.0035	0.0031;0.004	321;755
AlaAGC	cluster2	tRNA-Ala-AGC-11	nuc	15	A	0	0	0	0	0.0081	0.008;0.0063;0.011	124;189;629	0.026	0.021;0.032	94;30	0.018	0.021;0.016	674;1016	0.023	0.031;0.018	324;739
AlaAGC	cluster2	tRNA-Ala-AGC-11	nuc	16	A	0	0	0	0	0.0091	0.027;0.0038;0.0074	72;135;532	0.026	0.012;0.059	85;16	0.0028	0.0033;0.0023	302;871	0.0068	0.013;0.0035	227;574
AlaAGC	cluster2	tRNA-Ala-AGC-11	nuc	17	T	0	0	0	0	0.043	0.088;0.038;0.023	67;129;547	0.084	0.06;0.12	82;16	0.08	0.11;0.056	300;887	0.053	0.065;0.044	246;588
AlaAGC	cluster2	tRNA-Ala-AGC-11	nuc	18	G	0	0	0	0	0.017	0.031;0.0095;0.015	64;129;525	0.041	0.025;0.067	79;14	0.02	0.026;0.016	272;837	0.016	0.022;0.012	229;567
AlaAGC	cluster2	tRNA-Ala-AGC-11	nuc	19	G	0	0	0	0	0.028	0.065;0.015;0.023	61;128;522	0.028	0.013;0.062	77;15	0.017	0.015;0.019	266;820	0.015	0.026;0.009	226;552
AlaAGC	cluster2	tRNA-Ala-AGC-11	nuc	20	T	0	0	0	0	0.025	0.017;0.015;0.062	59;127;526	0.04	0.025;0.062	78;15	0.041	0.074;0.023	268;825	0.035	0.056;0.021	231;561
AlaAGC	cluster2	tRNA-Ala-AGC-11	nuc	21	A	0	0	0	0	0.023	0.034;0.016;0.023	57;127;510	0.029	0.013;0.067	78;14	0.0092	0.011;0.0073	261;818	0.015	0.018;0.013	221;554
AlaAGC	cluster2	tRNA-Ala-AGC-11	nuc	22	G	0	0	0	0	0.021	0.086;0.014;0.0081	57;122;510	0.04	0.013;0.12	77;15	0.022	0.027;0.019	256;807	0.024	0.028;0.022	217;556
AlaAGC	cluster2	tRNA-Ala-AGC-11	nuc	23	A	0	0	0	0	0.019	0.034;0.008;0.025	57;120;496	0.03	0.013;0.067	75;14	0.0099	0.0079;0.012	252;803	0.015	0.024;0.0093	208;535
AlaAGC	cluster2	tRNA-Ala-AGC-11	nuc	24	G	0	0	0	0	0.16	0.25;0.1;0.16	51;115;466	0.1	0.068;0.15	72;12	0.12	0.11;0.13	240;760	0.096	0.083;0.11	204;507
AlaAGC	cluster2	tRNA-Ala-AGC-11	nuc	25	C	1	0	1	1	0.33	0.44;0.32;0.25	62;95;446	0.38	0.33;0.44	69;15	0.24	0.27;0.21	218;677	0.25	0.23;0.27	195;477
AlaAGC	cluster2	tRNA-Ala-AGC-11	nuc	26	G	0	0	1	1	0.31	0.062;0.72;0.67	15;91;386	NA	NA	NA	0.59	0.56;0.63	202;631	0.65	0.64;0.66	179;433
AlaAGC	cluster2	tRNA-Ala-AGC-11	nuc	27	C	0	0	0	0	0.11	0.12;0.36;0.031	15;31;110	NA	NA	NA	0.11	0.13;0.1	93;236	0.19	0.22;0.16	62;153
AlaAGC	cluster2	tRNA-Ala-AGC-11	nuc	28	T	0	0	0	0	0.061	0.071;0.049;0.065	13;30;101	NA	NA	NA	0.059	0.043;0.082	92;231	0.047	0.054;0.042	55;142
AlaAGC	cluster2	tRNA-Ala-AGC-11	nuc	29	C	0	0	0	0	0.06	0.077;0.092;0.031	12;31;97	NA	NA	NA	0.04	0.057;0.028	87;214	0.025	0.018;0.036	55;139
AlaAGC	cluster2	tRNA-Ala-AGC-11	nuc	30	G	0	0	0	0	0.051	0.077;0.056;0.031	12;31;89	NA	NA	NA	0.053	0.058;0.048	85;206	0.037	0.036;0.038	54;131
AlaAGC	cluster2	tRNA-Ala-AGC-11	nuc	31	C	0	0	0	0	0.1	0.15;0.22;0.032	12;30;86	NA	NA	NA	0.096	0.1;0.091	79;196	0.099	0.094;0.1	52;125
AlaAGC	cluster2	tRNA-Ala-AGC-11	nuc	32	T	0	0	1	0	0.086	0.091;0.21;0.033	10;29;85	NA	NA	NA	0.12	0.11;0.13	79;198	0.08	0.098;0.065	50;123
AlaAGC	cluster2	tRNA-Ala-AGC-11	nuc	33	T	0	0	0	0	0.12	0.21;0.24;0.033	13;29;83	NA	NA	NA	0.12	0.12;0.12	74;186	0.094	0.1;0.086	48;127
AlaAGC	cluster2	tRNA-Ala-AGC-11	nuc	34	A	0	0	0	0	0.071	0.083;0.14;0.032	11;30;80	NA	NA	NA	0.066	0.054;0.081	73;184	0.058	0.1;0.032	47;124
AlaAGC	cluster2	tRNA-Ala-AGC-11	nuc	35	G	0	0	0	0	0.034	0.083;0.013;0.034	11;28;75	NA	NA	NA	0.018	0.029;0.012	67;172	0.034	0.067;0.017	44;117
AlaAGC	cluster2	tRNA-Ala-AGC-11	nuc	36	C	0	0	0	0	0.069	0.083;0.12;0.032	11;30;65	NA	NA	NA	0.047	0.057;0.039	69;177	0.029	0.021;0.04	47;123
AlaAGC	cluster2	tRNA-Ala-AGC-11	nuc	37	A	0	0	0	1	0.15	0.18;0.13	9;30;65	NA	NA	NA	0.18	0.15;0.21	70;181	0.17	0.2;0.14	48;121
AlaAGC	cluster2	tRNA-Ala-AGC-11	nuc	38	T	0	0	0	0	0.044	0.091;0.029;0.032	10;30;68	NA	NA	NA	0.056	0.047;0.067	84;194	0.057	0.1;0.031	57;126
AlaAGC	cluster2	tRNA-Ala-AGC-11	nuc	39	G	0	0	0	0	0.049	0.083;0.039;0.036	11;27;76	NA	NA	NA	0.019	0.0096;0.038	103;209	0.054	0.06;0.05	66;140
AlaAGC	cluster2	tRNA-Ala-AGC-11	nuc	40	C	0	0	0	0	0.059	0.083;0.026;0.097	11;30;76	NA	NA	NA	0.034	0.048;0.024	104;210	0.02	0.029;0.014	68;141
AlaAGC	cluster2	tRNA-Ala-AGC-11	nuc	41	G	0	0	0	0	0.061	0.091;0.037;0.069	10;28;80	NA	NA	NA	0.015	0.024;0.0091	122;218	0.017	0.015;0.019	66;153
AlaAGC	cluster2	tRNA-Ala-AGC-11	nuc	42	A	0	0	0	0	0.059	0.17;0.037;0.033	11;29;80	NA	NA	NA	0.013	0.0085;0.019	117;215	0.014	0.015;0.013	64;148
AlaAGC	cluster2	tRNA-Ala-AGC-11	nuc	43	G	0	0	0	0	0.033	0.077;0.013;0.036	12;27;75	NA	NA	NA	0.011	0.0084;0.014	118;212	0.02	0.015;0.027	64;147
AlaAGC	cluster2	tRNA-Ala-AGC-11	nuc	44	A	0	0	0	0	0.042	0.083;0.026;0.033	11;29;76	NA	NA	NA	0.0062	0.0083;0.0047	119;214	0.025	0.031;0.02	63;151
AlaAGC	cluster2	tRNA-Ala-AGC-11	nuc	45	G	0	0	0	0	0.057	0.15;0.038;0.032	12;30;78	NA	NA	NA	0.019	0.016;0.023	127;215	0.039	0.047;0.033	63;150
AlaAGC	cluster2	tRNA-Ala-AGC-11	nuc	46	G	0	0	0	0	0.031	0.077;0.013;0.031	12;31;77	NA	NA	NA	0.0061	0.0079;0.0047	126;211	0.015	0.016;0.014	63;147
AlaAGC	cluster2	tRNA-Ala-AGC-11	nuc	47	T	0	0	0	0	0.029	0.091;0.013;0.021	10;46;76	NA	NA	NA	0.006	0.0079;0.0045	126;220	0.01	0.016;0.0065	63;152
AlaAGC	cluster2	tRNA-Ala-AGC-11	nuc	48	A	0	0	0	0	0.028	0.083;0.013;0.02	11;48;75	NA	NA	NA	0.0086	0.016;0.0047	124;214	0.014	0.016;0.013	63;150
AlaAGC	cluster2	tRNA-Ala-AGC-11	nuc	49	G	0	0	0	0	0.036	0.083;0.026;0.021	11;46;77	NA	NA	NA	0.021	0.031;0.014	127;214	0.01	0.016;0.0066	60;151
AlaAGC	cluster2	tRNA-Ala-AGC-11	nuc	50	C	0	0	0	0	0.028	0.083;0.013;0.021	11;47;77	NA	NA	NA	0.006	0.0079;0.0046	126;216	0.01	0.015;0.0065	65;152
AlaAGC	cluster2	tRNA-Ala-AGC-11	nuc	51	G	0	0	0	0	0.04	0.083;0.04;0.02	11;50;74	NA	NA	NA	0.0085	0.016;0.0045	124;223	0.03	0.045;0.02	65;150
AlaAGC	cluster2	tRNA-Ala-AGC-11	nuc	52	G	0	0	0	0	0.023	0.027;0.019	8;51;74	NA	NA	NA	0.0084	0.008;0.0089	124;224	0.061	0.095;0.039	62;154
AlaAGC	cluster2	tRNA-Ala-AGC-11	nuc	53	G	0	0	0	0	0.036	0.091;0.027;0.019	10;51;72	NA	NA	NA	0.0059	0.0078;0.0044	127;227	0.02	0.032;0.013	62;151
AlaAGC	cluster2	tRNA-Ala-AGC-11	nuc	54	A	0	0	0	0	0.045	0.17;0.029;0.02	11;50;69	NA	NA	NA	0.008	0.014;0.0045	140;222	0.014	0.033;0.0064	60;156
AlaAGC	cluster2	tRNA-Ala-AGC-11	nuc	55	T	0	0	0	0	0.042	0.083;0.026;0.035	11;56;76	NA	NA	NA	0.02	0.019;0.021	153;236	0.03	0.048;0.018	61;162
AlaAGC	cluster2	tRNA-Ala-AGC-11	nuc	56	C	0	0	0	0	0.089	0.17;0.12;0.033	11;59;79	NA	NA	NA	0.063	0.084;0.047	154;234	0.061	0.085;0.044	58;158
AlaAGC	cluster2	tRNA-Ala-AGC-11	nuc	57	G	0	0	1	0	0.11	0.25;0.29;0.016	11;60;77	NA	NA	NA	0.21	0.29;0.15	155;234	0.25	0.31;0.2	58;163
AlaAGC	cluster2	tRNA-Ala-AGC-11	nuc	58	A	0	0	0	0	0.09	0.23;0.038;0.083	12;59;77	NA	NA	NA	0.065	0.09;0.047	154;233	0.074	0.1;0.055	58;164
AlaAGC	cluster2	tRNA-Ala-AGC-11	nuc	59	T	0	0	0	0	0.052	0.083;0.1;0.016	11;60;48	NA	NA	NA	0.015	0.021;0.011	95;182	0.051	0.081;0.033	36;122
AlaAGC	cluster2	tRNA-Ala-AGC-11	nuc	60	G	0	0	0	0	0.052	0.091;0.087;0.018	10;55;45	NA	NA	NA	0.041	0.043;0.039	91;179	0.064	0.057;0.073	34;123
AlaAGC	cluster2	tRNA-Ala-AGC-11	nuc	61	C	0	0	0	0	0.055	0.091;0.11;0.016	10;61;43	NA	NA	NA	0.015	0.021;0.011	94;182	0.051	0.079;0.033	37;120
AlaAGC	cluster2	tRNA-Ala-AGC-11	nuc	62	C	0	0	0	0	0.05	0.083;0.091;0.016	11;61;43	NA	NA	NA	0.017	0.01;0.027	96;187	0.06	0.075;0.048	39;125
AlaAGC	cluster2	tRNA-Ala-AGC-11	nuc	63	C	0	0	0	0	0.028	0.047;0.016	9;60;42	NA	NA	NA	0.013	0.011;0.016	94;189	0.072	0.1;0.05	38;118
AlaAGC	cluster2	tRNA-Ala-AGC-11	nuc	64	G	0	0	0	0	0.045	0.083;0.024;0.046	11;64;40	NA	NA	NA	0.015	0.021;0.011	96;189	0.03	0.026;0.034	38;116
AlaAGC	cluster2	tRNA-Ala-AGC-11	nuc	65	C	0	0	0	0	0.05	0.083;0.047;0.032	11;62;42	NA	NA	NA	0.018	0.02;0.016	97;189	0.076	0.083;0.07	35;114
AlaAGC	cluster2	tRNA-Ala-AGC-11	nuc	66	A	0	0	0	0	0.033	0.083;0.025;0.017	11;57;39	NA	NA	NA	0.0076	0.011;0.0054	94;183	0.023	0.061;0.0089	32;111
AlaAGC	cluster2	tRNA-Ala-AGC-11	nuc	67	T	0	0	0	0	0.048	0.083;0.075;0.018	11;55;39	NA	NA	NA	0.048	0.053;0.043	93;185	0.066	0.16;0.028	31;106
AlaAGC	cluster2	tRNA-Ala-AGC-11	nuc	68	T	0	0	0	0	0.034	0.083;0.026;0.018	11;56;37	NA	NA	NA	0.011	0.011;0.011	88;181	0.033	0.038;0.028	25;105
AlaAGC	cluster2	tRNA-Ala-AGC-11	nuc	69	C	0	0	0	0	0.044	0.091;0.026;0.034	10;57;37	NA	NA	NA	0.016	0.022;0.011	88;180	0.034	0.038;0.029	25;101
AlaAGC	cluster2	tRNA-Ala-AGC-11	nuc	70	T	0	0	0	0	0.035	0.083;0.026;0.02	11;50;37	NA	NA	NA	0.03	0.022;0.039	89;177	0.027	0.038;0.019	25;102
AlaAGC	cluster2	tRNA-Ala-AGC-11	nuc	71	C	0	0	0	0	0.044	0.091;0.054;0.018	10;55;36	NA	NA	NA	0.016	0.024;0.011	84;175	0.019	0.037;0.01	26;99
AlaAGC	cluster2	tRNA-Ala-AGC-11	nuc	72	C	0	0	0	0	0.034	0.083;0.027;0.018	11;56;36	NA	NA	NA	0.02	0.024;0.017	84;172	0.028	0.038;0.02	25;99
AlaAGC	cluster2	tRNA-Ala-AGC-11	nuc	73	A	0	0	0	0	0.034	0.083;0.027;0.018	11;56;36	NA	NA	NA	0.0083	0.012;0.0056	81;176	0.019	0.037;0.01	26;99
AlaAGC	cluster20	tRNA-Ala-AGC-8	nuc	1	G	0	0	0	0	0.03	0.035;0.063;0.013	314;545;2706	0.052	0.049;0.054	675;495	0.072	0.083;0.062	1633;1385	0.064	0.06;0.068	1514;1623
AlaAGC	cluster20	tRNA-Ala-AGC-8	nuc	2	G	0	0	0	0	0.023	0.035;0.037;0.009	338;554;2865	0.056	0.05;0.063	684;509	0.054	0.064;0.045	1695;1489	0.049	0.038;0.064	1604;1742
AlaAGC	cluster20	tRNA-Ala-AGC-8	nuc	3	G	0	0	0	0	0.0059	0.015;0.0077;0.0018	343;554;2858	0.0056	0.0076;0.0041	661;482	0.0076	0.0061;0.0095	1642;1477	0.01	0.0087;0.012	1606;1696
AlaAGC	cluster20	tRNA-Ala-AGC-8	nuc	4	G	0	0	0	0	0.0037	0.0058;0.0024;0.0036	343;556;2920	0.0018	0.0015;0.002	660;488	0.0022	0.0018;0.0027	1661;1495	0.0012	0.0012;0.0012	1630;1706
AlaAGC	cluster20	tRNA-Ala-AGC-8	nuc	5	G	0	0	0	0	0.03	0.043;0.046;0.014	367;569;3091	0.064	0.06;0.068	714;530	0.067	0.08;0.056	1825;1584	0.059	0.047;0.075	1736;1862
AlaAGC	cluster20	tRNA-Ala-AGC-8	nuc	6	A	0	0	0	0	0.0047	0.0028;0.0067;0.0053	352;562;2990	0.0025	0.0015;0.004	667;494	0.0058	0.0075;0.0045	1724;1541	0.0057	0.0048;0.0068	1681;1752
AlaAGC	cluster20	tRNA-Ala-AGC-8	nuc	7	T	0	0	0	0	0.0023	0.0054;0.0013;0.0018	368;569;3137	0.0024	0.0029;0.002	681;499	0.0047	0.005;0.0044	1788;1605	0.0025	0.0028;0.0022	1764;1847
AlaAGC	cluster20	tRNA-Ala-AGC-8	nuc	8	T	0	0	0	0	0.004	0.0027;0.0045;0.0053	369;569;3135	0.0042	0.0044;0.004	680;501	0.0026	0.0028;0.0025	1787;1607	0.0044	0.004;0.0049	1765;1839
AlaAGC	cluster20	tRNA-Ala-AGC-8	nuc	9	A	0	0	0	0	0.0034	0.0027;0.0041;0.0034	370;586;3140	0.0034	0.0029;0.004	689;499	0.0018	0.0017;0.0019	1807;1617	0.0044	0.0051;0.0038	1777;1856
AlaAGC	cluster20	tRNA-Ala-AGC-8	nuc	10	G	0	0	0	0	0.011	0.013;0.012;0.0085	371;585;3140	0.021	0.022;0.02	690;504	0.016	0.015;0.017	1815;1635	0.018	0.015;0.022	1781;1875
AlaAGC	cluster20	tRNA-Ala-AGC-8	nuc	11	C	0	0	0	0	0.0026	0.0027;0.0013;0.0051	373;587;3151	0.0029	0.0015;0.006	688;503	0.0031	0.0022;0.0043	1821;1621	0.0011	0.0011;0.0011	1773;1871
AlaAGC	cluster20	tRNA-Ala-AGC-8	nuc	12	T	0	0	0	0	0.0025	0.0027;0.0035;0.0018	373;566;3171	0.0051	0.006;0.0043	662;468	0.0035	0.0022;0.0055	1838;1639	0.0036	0.0028;0.0048	1795;1890
AlaAGC	cluster20	tRNA-Ala-AGC-8	nuc	13	C	0	0	0	0	0.0021	0.0054;0.00095;0.0017	372;582;3149	0.0024	0.0015;0.004	688;501	0.002	0.0016;0.0024	1824;1632	0.00077	0.00056;0.0011	1779;1875
AlaAGC	cluster20	tRNA-Ala-AGC-8	nuc	14	A	0	0	0	0	0.0046	0.0079;0.0038;0.0034	381;590;3184	0.0058	0.0086;0.004	698;505	0.002	0.0016;0.0024	1858;1663	0.0019	0.0033;0.001	1816;1907
AlaAGC	cluster20	tRNA-Ala-AGC-8	nuc	15	A	0	0	0	0	0.0095	0.024;0.011;0.0034	375;592;3135	0.005	0.0043;0.0059	690;510	0.011	0.011;0.01	1844;1643	0.0097	0.0072;0.013	1794;1906
AlaAGC	cluster20	tRNA-Ala-AGC-8	nuc	16	A	0	0	0	0	0.014	0.022;0.0061;0.02	314;511;2930	0.011	0.012;0.01	651;489	0.011	0.012;0.011	1711;1522	0.017	0.018;0.017	1711;1854
AlaAGC	cluster20	tRNA-Ala-AGC-8	nuc	17	T	0	0	0	0	0.08	0.12;0.043;0.098	313;500;3007	0.06	0.06;0.059	648;487	0.064	0.074;0.054	1713;1560	0.062	0.067;0.058	1722;1866
AlaAGC	cluster20	tRNA-Ala-AGC-8	nuc	18	G	0	0	0	0	0.021	0.042;0.012;0.017	282;459;2883	0.011	0.011;0.011	610;472	0.013	0.012;0.014	1593;1482	0.01	0.0099;0.011	1616;1768
AlaAGC	cluster20	tRNA-Ala-AGC-8	nuc	19	G	0	0	0	0	0.017	0.026;0.014;0.013	267;450;2845	0.018	0.016;0.019	607;468	0.017	0.014;0.021	1575;1450	0.013	0.011;0.014	1597;1729
AlaAGC	cluster20	tRNA-Ala-AGC-8	nuc	20	T	0	0	0	0	0.03	0.048;0.018;0.029	268;446;2845	0.012	0.01;0.015	599;463	0.03	0.033;0.028	1578;1444	0.026	0.025;0.026	1607;1751
AlaAGC	cluster20	tRNA-Ala-AGC-8	nuc	21	A	0	0	0	0	0.015	0.034;0.011;0.0089	262;447;2782	0.0038	0.0034;0.0044	594;458	0.0084	0.0071;0.0099	1542;1419	0.01	0.01;0.0098	1565;1726
AlaAGC	cluster20	tRNA-Ala-AGC-8	nuc	22	G	0	0	0	0	0.027	0.028;0.017;0.043	252;441;2762	0.014	0.017;0.011	591;446	0.017	0.014;0.019	1519;1390	0.015	0.014;0.015	1541;1699
AlaAGC	cluster20	tRNA-Ala-AGC-8	nuc	23	A	0	0	0	0	0.011	0.016;0.0096;0.0092	254;434;2715	0.0048	0.0017;0.013	584;446	0.011	0.0094;0.014	1484;1371	0.011	0.01;0.011	1533;1670
AlaAGC	cluster20	tRNA-Ala-AGC-8	nuc	24	G	0	0	1	0	0.12	0.14;0.088;0.15	237;407;2583	0.072	0.077;0.067	560;430	0.1	0.11;0.096	1421;1301	0.082	0.08;0.085	1463;1608
AlaAGC	cluster20	tRNA-Ala-AGC-8	nuc	25	C	1	1	1	1	0.26	0.24;0.29;0.25	222;355;2514	0.26	0.26;0.26	530;412	0.27	0.25;0.29	1317;1247	0.27	0.28;0.25	1410;1537
AlaAGC	cluster20	tRNA-Ala-AGC-8	nuc	26	G	1	1	1	1	0.76	0.71;0.79;0.77	204;333;2269	0.74	0.75;0.73	504;396	0.69	0.66;0.73	1245;1137	0.72	0.74;0.7	1290;1431
AlaAGC	cluster20	tRNA-Ala-AGC-8	nuc	27	C	1	1	1	1	0.17	0.11;0.34;0.14	71;87;496	0.15	0.15;0.14	145;120	0.13	0.099;0.18	453;310	0.18	0.21;0.15	363;438
AlaAGC	cluster20	tRNA-Ala-AGC-8	nuc	28	T	0	0	0	0	0.056	0.074;0.051;0.048	67;83;447	0.077	0.087;0.068	137;116	0.034	0.025;0.047	438;300	0.058	0.073;0.047	343;405
AlaAGC	cluster20	tRNA-Ala-AGC-8	nuc	29	C	0	0	0	0	0.052	0.046;0.053;0.058	64;85;431	0.075	0.067;0.085	134;117	0.05	0.047;0.053	428;283	0.042	0.04;0.044	326;387
AlaAGC	cluster20	tRNA-Ala-AGC-8	nuc	30	G	0	0	0	0	0.068	0.065;0.056;0.086	61;80;409	0.12	0.12;0.11	127;110	0.048	0.037;0.062	408;275	0.044	0.05;0.039	320;362
AlaAGC	cluster20	tRNA-Ala-AGC-8	nuc	31	C	0	0	0	0	0.16	0.14;0.26;0.12	57;74;383	0.085	0.08;0.089	111;100	0.098	0.059;0.16	388;253	0.13	0.17;0.1	302;345
AlaAGC	cluster20	tRNA-Ala-AGC-8	nuc	32	T	1	1	1	1	0.16	0.11;0.22;0.16	54;73;348	0.13	0.16;0.11	113;95	0.093	0.059;0.15	388;244	0.12	0.14;0.11	287;348
AlaAGC	cluster20	tRNA-Ala-AGC-8	nuc	33	T	0	0	0	1	0.17	0.14;0.24;0.15	55;70;337	0.14	0.15;0.13	107;97	0.11	0.075;0.17	374;235	0.12	0.13;0.12	272;338
AlaAGC	cluster20	tRNA-Ala-AGC-8	nuc	34	A	0	0	0	0	0.047	0.019;0.061;0.09	51;66;326	0.12	0.11;0.14	106;93	0.068	0.07;0.065	369;229	0.036	0.048;0.027	269;332
AlaAGC	cluster20	tRNA-Ala-AGC-8	nuc	35	G	0	0	0	0	0.016	0.023;0.01;0.017	43;59;296	0.011	0.011;0.012	94;85	0.011	0.0058;0.02	342;197	0.01	0.016;0.0065	242;309
AlaAGC	cluster20	tRNA-Ala-AGC-8	nuc	36	C	0	0	0	0	0.041	0.044;0.092;0.017	44;58;271	0.056	0.063;0.049	94;81	0.054	0.032;0.092	346;206	0.038	0.046;0.032	239;309
AlaAGC	cluster20	tRNA-Ala-AGC-8	nuc	37	A	0	1	1	0	0.065	0.047;0.086;0.07	42;56;267	0.14	0.12;0.17	92;85	0.1	0.078;0.13	343;205	0.074	0.084;0.065	238;306
AlaAGC	cluster20	tRNA-Ala-AGC-8	nuc	38	T	0	0	0	0	0.031	0.047;0.038;0.017	42;57;264	0.028	0.034;0.023	88;85	0.028	0.014;0.056	354;212	0.025	0.028;0.023	247;306
AlaAGC	cluster20	tRNA-Ala-AGC-8	nuc	39	G	0	0	0	0	0.021	0.023;0.022;0.018	42;55;271	0.02	0.033;0.013	90;79	0.0099	0.0027;0.036	365;223	0.026	0.024;0.028	251;315
AlaAGC	cluster20	tRNA-Ala-AGC-8	nuc	40	C	0	0	0	0	0.024	0.023;0.011;0.052	43;57;264	0.016	0.022;0.011	90;86	0.018	0.011;0.031	377;224	0.0086	0.0078;0.0094	256;317
AlaAGC	cluster20	tRNA-Ala-AGC-8	nuc	41	G	0	0	0	0	0.024	0.024;0.011;0.053	40;56;268	0.016	0.022;0.012	89;82	0.012	0.0078;0.017	384;234	0.0069	0.004;0.012	252;327
AlaAGC	cluster20	tRNA-Ala-AGC-8	nuc	42	A	0	0	0	0	0.032	0.045;0.019;0.036	43;54;263	0.02	0.033;0.012	90;82	0.018	0.019;0.017	377;231	0.019	0.024;0.015	246;324
AlaAGC	cluster20	tRNA-Ala-AGC-8	nuc	43	G	0	0	0	0	0.012	0.023;0.0038;0.018	42;54;259	0.012	0.011;0.012	87;84	0.0067	0.0051;0.0087	388;229	0.006	0.004;0.0091	250;327
AlaAGC	cluster20	tRNA-Ala-AGC-8	nuc	44	A	0	0	0	0	0.019	0.024;0.019;0.016	41;61;258	0.012	0.011;0.012	87;84	0.0075	0.013;0.0044	386;227	0.0062	0.012;0.0031	244;322
AlaAGC	cluster20	tRNA-Ala-AGC-8	nuc	45	G	0	0	0	0	0.022	0.047;0.026;0.0091	42;109;267	0.019	0.033;0.012	91;85	0.024	0.02;0.03	396;236	0.024	0.023;0.024	255;335
AlaAGC	cluster20	tRNA-Ala-AGC-8	nuc	46	G	0	0	0	0	0.023	0.043;0.015;0.018	46;112;261	0.011	0.011;0.012	90;85	0.0081	0.0077;0.0086	388;232	0.0098	0.016;0.0061	252;326
AlaAGC	cluster20	tRNA-Ala-AGC-8	nuc	47	T	0	0	0	0	0.012	0.021;0.019;0.0045	46;222;263	0.011	0.01;0.011	95;93	0.0078	0.0075;0.0081	401;245	0.0082	0.0076;0.0088	263;338
AlaAGC	cluster20	tRNA-Ala-AGC-8	nuc	48	A	0	0	0	0	0.011	0.021;0.015;0.0044	47;227;258	0.01	0.01;0.011	96;93	0.0045	0.0049;0.004	404;246	0.0047	0.0037;0.006	266;333
AlaAGC	cluster20	tRNA-Ala-AGC-8	nuc	49	G	0	0	0	0	0.013	0.021;0.023;0.0044	47;226;260	0.021	0.042;0.011	94;93	0.013	0.02;0.0079	401;251	0.0047	0.0037;0.006	269;335
AlaAGC	cluster20	tRNA-Ala-AGC-8	nuc	50	C	0	0	0	0	0.0069	0.02;0.0038;0.0042	49;236;259	0.011	0.011;0.011	93;94	0.013	0.01;0.016	395;250	0.008	0.011;0.0058	270;341
AlaAGC	cluster20	tRNA-Ala-AGC-8	nuc	51	G	0	0	0	0	0.015	0.042;0.019;0.0041	47;242;261	0.021	0.022;0.02	92;97	0.026	0.028;0.024	397;252	0.03	0.026;0.035	273;343
AlaAGC	cluster20	tRNA-Ala-AGC-8	nuc	52	G	0	0	0	0	0.018	0.021;0.034;0.0081	46;245;260	0.033	0.054;0.02	92;97	0.03	0.025;0.036	394;250	0.059	0.063;0.056	269;337
AlaAGC	cluster20	tRNA-Ala-AGC-8	nuc	53	G	0	0	0	0	0.011	0.021;0.016;0.004	46;252;256	0.015	0.022;0.01	88;96	0.012	0.013;0.012	389;246	0.0098	0.0077;0.012	260;321
AlaAGC	cluster20	tRNA-Ala-AGC-8	nuc	54	A	0	0	0	0	0.012	0.02;0.012;0.0078	48;255;252	0.021	0.021;0.02	93;98	0.0065	0.01;0.0041	387;245	0.01	0.011;0.0094	264;317
AlaAGC	cluster20	tRNA-Ala-AGC-8	nuc	55	T	0	0	0	0	0.023	0.038;0.042;0.0075	52;266;261	0.049	0.033;0.071	90;97	0.02	0.02;0.019	399;259	0.026	0.026;0.027	272;335
AlaAGC	cluster20	tRNA-Ala-AGC-8	nuc	56	C	0	0	0	0	0.02	0.034;0.031;0.0072	58;277;261	0.064	0.063;0.065	94;92	0.046	0.047;0.044	425;269	0.029	0.029;0.03	276;336
AlaAGC	cluster20	tRNA-Ala-AGC-8	nuc	57	G	0	0	1	0	0.039	0.034;0.16;0.011	58;277;263	0.066	0.053;0.082	93;96	0.14	0.15;0.14	424;269	0.1	0.087;0.12	275;337
AlaAGC	cluster20	tRNA-Ala-AGC-8	nuc	58	A	0	0	0	0	0.12	0.15;0.072;0.18	58;280;264	0.094	0.095;0.093	94;96	0.078	0.061;0.098	423;274	0.075	0.11;0.051	273;334
AlaAGC	cluster20	tRNA-Ala-AGC-8	nuc	59	T	0	0	0	0	0.014	0.017;0.014;0.011	57;281;216	0.019	0.032;0.011	92;91	0.011	0.0085;0.013	351;225	0.018	0.02;0.017	255;291
AlaAGC	cluster20	tRNA-Ala-AGC-8	nuc	60	G	0	0	0	0	0.019	0.054;0.019;0.0073	55;273;214	0.031	0.022;0.044	92;90	0.026	0.023;0.03	352;229	0.015	0.016;0.014	253;289
AlaAGC	cluster20	tRNA-Ala-AGC-8	nuc	61	C	0	0	0	0	0.015	0.018;0.028;0.007	55;284;217	0.015	0.02;0.011	98;92	0.0086	0.0056;0.013	353;228	0.018	0.016;0.021	251;291
AlaAGC	cluster20	tRNA-Ala-AGC-8	nuc	62	C	0	0	0	0	0.012	0.034;0.014;0.0034	57;293;210	0.015	0.021;0.011	93;92	0.0099	0.0057;0.017	351;233	0.016	0.016;0.017	257;288
AlaAGC	cluster20	tRNA-Ala-AGC-8	nuc	63	C	0	0	0	0	0.014	0.018;0.024;0.0067	56;297;210	0.027	0.034;0.022	87;92	0.01	0.011;0.0087	348;229	0.02	0.023;0.017	256;287
AlaAGC	cluster20	tRNA-Ala-AGC-8	nuc	64	G	0	0	0	0	0.013	0.018;0.02;0.0068	56;294;204	0.019	0.011;0.032	92;93	0.0071	0.0029;0.018	347;225	0.015	0.016;0.014	253;283
AlaAGC	cluster20	tRNA-Ala-AGC-8	nuc	65	C	0	0	0	0	0.012	0.036;0.015;0.0034	55;291;200	0.027	0.033;0.022	91;91	0.019	0.014;0.027	351;225	0.019	0.024;0.014	248;276
AlaAGC	cluster20	tRNA-Ala-AGC-8	nuc	66	A	0	0	0	0	0.015	0.018;0.01;0.018	54;276;193	0.011	0.011;0.012	88;84	0.0036	0.0029;0.0044	346;225	0.0056	0.0041;0.0076	241;262
AlaAGC	cluster20	tRNA-Ala-AGC-8	nuc	67	T	0	0	0	0	0.014	0.036;0.02;0.0035	54;288;198	0.028	0.023;0.034	87;86	0.021	0.021;0.022	340;223	0.023	0.025;0.022	242;270
AlaAGC	cluster20	tRNA-Ala-AGC-8	nuc	68	C	0	0	0	0	0.0099	0.018;0.015;0.0034	54;290;195	0.02	0.011;0.034	88;86	0.015	0.012;0.018	332;220	0.0081	0.0086;0.0076	232;262
AlaAGC	cluster20	tRNA-Ala-AGC-8	nuc	69	C	0	0	0	0	0.015	0.036;0.026;0.0035	54;287;193	0.024	0.023;0.024	86;82	0.022	0.021;0.023	334;220	0.02	0.017;0.022	233;268
AlaAGC	cluster20	tRNA-Ala-AGC-8	nuc	70	T	0	0	0	0	0.022	0.036;0.026;0.011	54;268;192	0.031	0.026;0.038	77;77	0.019	0.012;0.032	331;221	0.016	0.013;0.019	225;264
AlaAGC	cluster20	tRNA-Ala-AGC-8	nuc	71	C	0	0	0	0	0.0087	0.018;0.011;0.0035	55;286;187	0.024	0.023;0.025	86;80	0.013	0.0091;0.018	329;217	0.02	0.017;0.023	231;261
AlaAGC	cluster20	tRNA-Ala-AGC-8	nuc	72	C	0	0	0	0	0.015	0.036;0.026;0.0035	54;287;189	0.029	0.023;0.037	87;80	0.024	0.018;0.032	328;215	0.01	0.0044;0.023	228;259
AlaAGC	cluster20	tRNA-Ala-AGC-8	nuc	73	A	0	0	0	0	0.02	0.018;0.061;0.007	54;286;197	0.045	0.056;0.037	89;81	0.036	0.036;0.037	331;218	0.021	0.013;0.034	228;261
AlaAGC	cluster21	tRNA-Ala-AGC-19	nuc	1	G	0	0	0	0	0.1	0.098;0.15;0.066	101;121;338	0.06	0.041;0.089	73;44	0.16	0.1;0.24	270;297	0.1	0.061;0.16	162;184
AlaAGC	cluster21	tRNA-Ala-AGC-19	nuc	2	G	0	0	0	0	0.059	0.041;0.1;0.05	96;119;324	0.034	0.014;0.085	71;46	0.14	0.09;0.21	267;289	0.083	0.055;0.13	164;180
AlaAGC	cluster21	tRNA-Ala-AGC-19	nuc	3	G	0	0	0	0	0.0068	0.011;0.0034;0.0087	93;114;293	0.018	0.014;0.023	71;43	0.01	0.0081;0.013	246;232	0.011	0.0064;0.019	156;161
AlaAGC	cluster21	tRNA-Ala-AGC-19	nuc	4	G	0	0	0	0	0.0068	0.011;0.0034;0.0088	93;113;293	0.018	0.014;0.023	71;43	0.0059	0.0081;0.0043	246;229	0.0063	0.0064;0.0063	156;159
AlaAGC	cluster21	tRNA-Ala-AGC-19	nuc	5	G	0	0	0	0	0.099	0.099;0.15;0.066	100;121;337	0.059	0.041;0.085	73;46	0.16	0.11;0.24	263;292	0.097	0.061;0.15	162;187
AlaAGC	cluster21	tRNA-Ala-AGC-19	nuc	6	A	0	0	0	0	0.016	0.022;0.02;0.0088	92;113;299	0.025	0.014;0.043	70;45	0.012	0.0081;0.017	246;228	0.0089	0.0064;0.012	155;161
AlaAGC	cluster21	tRNA-Ala-AGC-19	nuc	7	T	0	0	0	0	0.014	0.021;0.016;0.0086	95;115;310	0.018	0.014;0.022	71;44	0.0058	0.004;0.0084	250;237	0.011	0.018;0.0061	163;163
AlaAGC	cluster21	tRNA-Ala-AGC-19	nuc	8	T	0	0	0	0	0.0084	0.011;0.0065;0.0086	94;115;305	0.018	0.014;0.022	70;44	0.0058	0.004;0.0084	252;237	0.0061	0.0062;0.0061	161;163
AlaAGC	cluster21	tRNA-Ala-AGC-19	nuc	9	A	0	0	0	0	0.0067	0.011;0.0033;0.0085	91;116;304	0.018	0.014;0.022	71;44	0.0041	0.004;0.0043	249;232	0.0062	0.0062;0.0063	160;159
AlaAGC	cluster21	tRNA-Ala-AGC-19	nuc	10	G	0	0	0	0	0.0067	0.011;0.0033;0.0086	94;115;300	0.018	0.014;0.022	71;44	0.0041	0.004;0.0043	251;233	0.0062	0.0062;0.0063	161;158
AlaAGC	cluster21	tRNA-Ala-AGC-19	nuc	11	C	0	0	0	0	0.0067	0.011;0.0033;0.0085	94;116;304	0.018	0.014;0.022	71;44	0.0041	0.004;0.0043	252;234	0.0062	0.0063;0.0061	158;164
AlaAGC	cluster21	tRNA-Ala-AGC-19	nuc	12	T	0	0	0	0	0.0067	0.011;0.0033;0.0086	94;115;302	0.018	0.014;0.022	71;44	0.0041	0.004;0.0042	252;235	0.0086	0.0062;0.012	161;165
AlaAGC	cluster21	tRNA-Ala-AGC-19	nuc	13	C	0	0	0	0	0.011	0.021;0.0065;0.0085	94;116;305	0.025	0.014;0.044	71;44	0.0081	0.0078;0.0084	254;237	0.0061	0.0061;0.006	162;165
AlaAGC	cluster21	tRNA-Ala-AGC-19	nuc	14	A	0	0	0	0	0.02	0.031;0.029;0.0085	96;116;311	0.025	0.014;0.043	71;45	0.038	0.049;0.029	263;243	0.026	0.036;0.018	168;162
AlaAGC	cluster21	tRNA-Ala-AGC-19	nuc	15	A	0	0	0	0	0.0067	0.011;0.0033;0.0087	94;114;304	0.025	0.014;0.044	71;44	0.0058	0.008;0.0043	250;233	0.0086	0.0061;0.012	163;165
AlaAGC	cluster21	tRNA-Ala-AGC-19	nuc	16	G	0	0	0	0	0.21	0.24;0.21;0.2	20;14;111	NA	NA	NA	0.18	0.22;0.16	73;113	0.2	0.25;0.16	39;62
AlaAGC	cluster21	tRNA-Ala-AGC-19	nuc	17	C	0	0	0	0	0.076	0.056;0.051;0.15	17;12;97	NA	NA	NA	0.024	0.029;0.019	67;103	0.12	0.15;0.11	33;56
AlaAGC	cluster21	tRNA-Ala-AGC-19	nuc	18	G	0	0	0	0	0.045	0.053;0.021;0.083	18;11;96	NA	NA	NA	0.051	0.088;0.029	67;101	0.042	0.097;0.019	30;53
AlaAGC	cluster21	tRNA-Ala-AGC-19	nuc	19	G	0	0	0	0	0.045	0.053;0.021;0.083	18;11;94	NA	NA	NA	0.036	0.065;0.02	61;100	0.027	0.038;0.02	25;50
AlaAGC	cluster21	tRNA-Ala-AGC-19	nuc	20	T	0	0	0	1	0.28	0.33;0.26;0.25	17;11;92	NA	NA	NA	0.22	0.28;0.17	57;98	0.31	0.39;0.25	27;51
AlaAGC	cluster21	tRNA-Ala-AGC-19	nuc	21	A	0	0	0	0	0.047	0.059;0.022;0.083	16;11;92	NA	NA	NA	0.013	0.017;0.01	57;97	0.053	0.14;0.02	28;49
AlaAGC	cluster21	tRNA-Ala-AGC-19	nuc	22	G	0	0	0	0	0.053	0.062;0.045	15;9;88	NA	NA	NA	0.028	0.018;0.043	55;92	0.049	0.038;0.062	25;47
AlaAGC	cluster21	tRNA-Ala-AGC-19	nuc	23	A	0	0	0	0	0.029	0.067;0.012	14;9;80	NA	NA	NA	0.02	0.037;0.011	53;88	0.03	0.042;0.022	23;45
AlaAGC	cluster21	tRNA-Ala-AGC-19	nuc	24	G	0	0	0	0	0.069	0.12;0.038	15;9;77	NA	NA	NA	0.036	0.037;0.034	53;86	0.054	0.14;0.022	21;45
AlaAGC	cluster21	tRNA-Ala-AGC-19	nuc	25	C	0	0	0	0	0.078	0.067;0.092	14;8;75	NA	NA	NA	0.038	0.039;0.036	50;82	0.065	0.091;0.047	21;42
AlaAGC	cluster21	tRNA-Ala-AGC-19	nuc	26	G	0	0	0	0	0.25	0.27;0.24	14;8;70	NA	NA	NA	0.23	0.33;0.16	47;79	0.21	0.26;0.17	18;41
AlaAGC	cluster21	tRNA-Ala-AGC-19	nuc	27	C	0	0	0	0	0.034	0.067;0.017	14;7;58	NA	NA	NA	0.055	0.047;0.066	42;75	0.091	0.11;0.075	17;39
AlaAGC	cluster21	tRNA-Ala-AGC-19	nuc	28	C	0	0	0	0	0.055	0.083;0.036	11;7;54	NA	NA	NA	0.019	0.026;0.014	38;70	0.041	0.059;0.029	16;34
AlaAGC	cluster21	tRNA-Ala-AGC-19	nuc	29	T	0	0	0	0	0.15	0.17;0.14	11;7;48	NA	NA	NA	0.08	0.061;0.1	32;66	0.16	0.14;0.18	13;32
AlaAGC	cluster21	tRNA-Ala-AGC-19	nuc	30	G	0	0	0	0	0.076	0.083;0.07	11;7;42	NA	NA	NA	0.11	0.16;0.082	31;60	0.074	0.077;0.071	12;27
AlaAGC	cluster21	tRNA-Ala-AGC-19	nuc	31	C	0	0	0	0	0.064	0.083;0.049	11;7;40	NA	NA	NA	0.061	0.071;0.053	27;56	0.054	0.077;0.038	12;25
AlaAGC	cluster21	tRNA-Ala-AGC-19	nuc	32	T	0	0	0	0	0.11	0.17;0.075	11;6;39	NA	NA	NA	0.045	0.037;0.055	26;54	0.15	0.15;0.15	12;26
AlaAGC	cluster21	tRNA-Ala-AGC-19	nuc	33	T	0	0	0	0	0.13	0.091;0.2	10;7;39	NA	NA	NA	0.062	0.071;0.055	27;54	0.12	0.083;0.17	11;23
AlaAGC	cluster21	tRNA-Ala-AGC-19	nuc	34	A	0	0	0	0	0.34	0.45;0.26	10;7;38	NA	NA	NA	0.17	0.22;0.13	26;51	0.24	0.33;0.17	11;23
AlaAGC	cluster21	tRNA-Ala-AGC-19	nuc	35	G	0	0	0	0	0.091	0.091;0.091	10;5;32	NA	NA	NA	0.12	0.12;0.12	25;50	0.089	0.083;0.095	11;20
AlaAGC	cluster21	tRNA-Ala-AGC-19	nuc	36	C	0	0	0	0	0.2	0.18;0.23	10;6;30	NA	NA	NA	0.096	0.087;0.11	22;46	0.11	0.083;0.16	11;18
AlaAGC	cluster21	tRNA-Ala-AGC-19	nuc	37	A	0	0	0	0	0.13	0.17;0.1	11;5;29	NA	NA	NA	0.075	0.042;0.13	23;44	0.19	0.17;0.21	11;18
AlaAGC	cluster22	tRNA-Ala-AGC-10	nuc	1	G	0	0	0	0	0.017	0.01;0.026;0.017	98;118;339	0.026	0.027;0.025	36;80	0.0068	0.0074;0.0062	945;323	0.01	0.0097;0.011	206;274
AlaAGC	cluster22	tRNA-Ala-AGC-10	nuc	2	G	0	0	0	0	0.0061	0.0095;0.0028;0.0083	104;119;351	0.018	0.027;0.013	36;79	0.003	0.003;0.0029	986;338	0.0041	0.0047;0.0036	211;280
AlaAGC	cluster22	tRNA-Ala-AGC-10	nuc	3	G	0	0	0	0	0.0076	0.0093;0.0056;0.0083	106;119;357	0.018	0.027;0.012	36;80	0.0045	0.007;0.0029	1001;342	0.0057	0.0047;0.0071	213;282
AlaAGC	cluster22	tRNA-Ala-AGC-10	nuc	4	G	0	0	0	0	0.014	0.0093;0.016;0.017	106;120;366	0.025	0.026;0.024	37;81	0.0041	0.002;0.0087	1009;344	0.0041	0.0047;0.0035	214;281
AlaAGC	cluster22	tRNA-Ala-AGC-10	nuc	5	A	0	0	0	0	0.0096	0.0094;0.011;0.0085	105;117;356	0.019	0.028;0.013	35;77	0.0035	0.0041;0.0029	984;340	0.0041	0.0047;0.0036	211;277
AlaAGC	cluster22	tRNA-Ala-AGC-10	nuc	6	A	0	0	0	0	0.0061	0.0095;0.0028;0.0083	104;119;355	0.047	0.18;0.013	38;79	0.0017	0.001;0.0029	998;342	0.0058	0.0094;0.0036	212;278
AlaAGC	cluster22	tRNA-Ala-AGC-10	nuc	7	T	0	0	0	0	0.0074	0.0093;0.0054;0.0083	107;120;371	0.018	0.025;0.012	39;80	0.0023	0.0019;0.0028	1031;353	0.004	0.0046;0.0035	215;285
AlaAGC	cluster22	tRNA-Ala-AGC-10	nuc	8	T	0	0	0	0	0.0059	0.0092;0.0027;0.0083	108;120;372	0.024	0.025;0.024	39;83	0.0033	0.0019;0.0056	1026;353	0.0057	0.0046;0.007	217;286
AlaAGC	cluster22	tRNA-Ala-AGC-10	nuc	9	A	0	0	0	0	0.0059	0.0093;0.0027;0.0082	107;121;368	0.018	0.026;0.012	37;82	0.0017	0.00098;0.0028	1018;350	0.004	0.0047;0.0035	214;285
AlaAGC	cluster22	tRNA-Ala-AGC-10	nuc	10	G	0	0	0	0	0.0093	0.018;0.0054;0.0082	108;121;367	0.017	0.025;0.012	39;82	0.0057	0.0058;0.0056	1025;354	0.0099	0.014;0.0071	217;282
AlaAGC	cluster22	tRNA-Ala-AGC-10	nuc	11	C	0	0	0	0	0.0059	0.0092;0.0027;0.0082	108;121;367	0.018	0.026;0.012	38;82	0.0033	0.0019;0.0057	1027;351	0.004	0.0046;0.0035	215;282
AlaAGC	cluster22	tRNA-Ala-AGC-10	nuc	12	T	0	0	0	0	0.0059	0.0091;0.0027;0.0083	109;120;372	0.019	0.029;0.013	33;79	0.0016	0.00097;0.0028	1033;357	0.004	0.0046;0.0035	217;287
AlaAGC	cluster22	tRNA-Ala-AGC-10	nuc	13	C	0	0	0	0	0.0059	0.0091;0.0027;0.0082	109;121;371	0.018	0.027;0.012	36;82	0.0023	0.0019;0.0028	1028;354	0.004	0.0046;0.0035	216;285
AlaAGC	cluster22	tRNA-Ala-AGC-10	nuc	14	A	0	0	0	0	0.0085	0.0093;0.0082;0.0082	107;121;367	0.052	0.11;0.025	36;80	0.0033	0.0039;0.0028	1027;352	0.004	0.0046;0.0035	217;283
AlaAGC	cluster22	tRNA-Ala-AGC-10	nuc	15	A	0	0	0	0	0.0059	0.0091;0.0028;0.0082	109;121;362	0.036	0.054;0.024	36;82	0.0033	0.002;0.0057	1023;352	0.0081	0.0093;0.007	214;284
AlaAGC	cluster22	tRNA-Ala-AGC-10	nuc	16	G	0	0	0	0	0.023	0.018;0.024;0.029	55;67;288	0.032	0.036;0.029	27;69	0.072	0.026;0.2	683;264	0.098	0.12;0.076	143;117
AlaAGC	cluster22	tRNA-Ala-AGC-10	nuc	17	T	0	0	0	0	0.025	0.018;0.028;0.029	54;67;285	0.034	0.038;0.031	25;64	0.043	0.027;0.071	678;182	0.1	0.13;0.085	140;116
AlaAGC	cluster22	tRNA-Ala-AGC-10	nuc	18	G	0	0	0	0	0.37	0.33;0.31;0.48	53;66;275	0.51	0.5;0.52	25;63	0.33	0.32;0.35	654;171	0.34	0.42;0.27	122;106
AlaAGC	cluster22	tRNA-Ala-AGC-10	nuc	19	G	0	0	0	0	0.07	0.056;0.055;0.11	35;35;200	0.047	0.071;0.031	13;31	0.05	0.042;0.059	450;118	0.087	0.098;0.077	81;77
AlaAGC	cluster22	tRNA-Ala-AGC-10	nuc	20	T	0	0	0	1	0.092	0.083;0.1;0.091	35;32;193	0.066	0.067;0.065	14;30	0.11	0.07;0.16	439;113	0.24	0.31;0.19	74;73
AlaAGC	cluster22	tRNA-Ala-AGC-10	nuc	21	A	0	0	0	0	0.038	0.056;0.032;0.03	35;32;184	0.048	0.071;0.032	13;30	0.027	0.016;0.044	430;113	0.066	0.1;0.043	67;69
AlaAGC	cluster22	tRNA-Ala-AGC-10	nuc	22	G	0	0	0	0	0.4	0.38;0.48;0.35	31;33;124	0.33	0.43;0.26	13;26	0.21	0.17;0.27	387;96	0.32	0.3;0.33	52;53
AlaAGC	cluster22	tRNA-Ala-AGC-10	nuc	23	A	0	0	0	0	0.032	0.032;0.033;0.031	30;31;122	0.052	0.071;0.038	13;25	0.012	0.013;0.011	380;91	0.067	0.12;0.037	48;53
AlaAGC	cluster22	tRNA-Ala-AGC-10	nuc	24	G	1	0	0	0	0.47	0.48;0.5;0.45	20;19;59	NA	NA	NA	0.14	0.11;0.18	313;66	0.18	0.094;0.34	31;28
AlaAGC	cluster22	tRNA-Ala-AGC-10	nuc	25	C	0	0	1	0	0.25	0.47;0.39;0.091	14;10;30	NA	NA	NA	0.25	0.29;0.22	274;54	0.34	0.24;0.48	24;20
AlaAGC	cluster22	tRNA-Ala-AGC-10	nuc	26	G	0	0	0	0	0.6	0.8;0.3;0.91	14;10;19	NA	NA	NA	0.86	0.93;0.8	256;50	0.44	0.83;0.23	22;12
AlaAGC	cluster22	tRNA-Ala-AGC-10	nuc	55	T	0	0	0	0	0.086	0.15;0.048	1;20;12	NA	NA	NA	0.067	0.059;0.077	16;12	NA	NA	NA
AlaAGC	cluster22	tRNA-Ala-AGC-10	nuc	56	C	0	0	0	0	0.058	0.071;0.048	1;20;13	NA	NA	NA	0.072	0.062;0.083	15;11	NA	NA	NA
AlaAGC	cluster22	tRNA-Ala-AGC-10	nuc	57	G	0	0	0	0	0.057	0.071;0.045	1;21;13	NA	NA	NA	0.065	0.059;0.071	16;13	NA	NA	NA
AlaAGC	cluster22	tRNA-Ala-AGC-10	nuc	58	A	0	0	0	0	0.6	0.57;0.64	1;21;13	NA	NA	NA	0.52	0.47;0.57	16;13	NA	NA	NA
AlaAGC	cluster22	tRNA-Ala-AGC-10	nuc	59	T	0	0	0	0	0.057	0.071;0.045	1;21;13	NA	NA	NA	0.086	0.11;0.067	17;14	NA	NA	NA
AlaAGC	cluster22	tRNA-Ala-AGC-10	nuc	60	G	0	0	0	0	0.057	0.071;0.045	1;21;13	NA	NA	NA	0.065	0.059;0.071	16;13	NA	NA	NA
AlaAGC	cluster22	tRNA-Ala-AGC-10	nuc	61	C	0	0	0	0	0.055	0.067;0.045	1;21;14	NA	NA	NA	0.067	0.062;0.071	15;13	NA	NA	NA
AlaAGC	cluster22	tRNA-Ala-AGC-10	nuc	62	C	0	0	0	0	0.056	0.067;0.048	1;20;14	NA	NA	NA	0.063	0.059;0.067	16;14	NA	NA	NA
AlaAGC	cluster22	tRNA-Ala-AGC-10	nuc	63	C	0	0	0	0	0.078	0.067;0.091	1;21;14	NA	NA	NA	0.12	0.062;0.21	15;13	NA	NA	NA
AlaAGC	cluster22	tRNA-Ala-AGC-10	nuc	64	A	0	0	0	0	0.055	0.067;0.045	1;21;14	NA	NA	NA	0.065	0.059;0.071	16;13	NA	NA	NA
AlaAGC	cluster22	tRNA-Ala-AGC-10	nuc	65	C	0	0	0	0	0.056	0.067;0.048	1;20;14	NA	NA	NA	0.1	0.071;0.14	13;13	NA	NA	NA
AlaAGC	cluster22	tRNA-Ala-AGC-10	nuc	66	A	0	0	0	0	0.056	0.067;0.048	1;20;14	NA	NA	NA	0.071	0.071;0.071	13;13	NA	NA	NA
AlaAGC	cluster22	tRNA-Ala-AGC-10	nuc	67	T	0	0	0	0	0.08	0.13;0.048	1;20;14	NA	NA	NA	0.14	0.13;0.15	14;12	NA	NA	NA
AlaAGC	cluster22	tRNA-Ala-AGC-10	nuc	68	T	0	0	0	0	0.058	0.071;0.048	1;20;13	NA	NA	NA	0.081	0.071;0.091	13;10	NA	NA	NA
AlaAGC	cluster22	tRNA-Ala-AGC-10	nuc	69	C	0	0	0	0	0.061	0.077;0.048	1;20;12	NA	NA	NA	0.081	0.071;0.091	13;10	NA	NA	NA
AlaAGC	cluster22	tRNA-Ala-AGC-10	nuc	70	T	0	0	0	0	0.061	0.071;0.053	1;18;13	NA	NA	NA	0.081	0.071;0.091	13;10	NA	NA	NA
AlaAGC	cluster22	tRNA-Ala-AGC-10	nuc	71	C	0	0	0	0	0.058	0.071;0.048	1;20;13	NA	NA	NA	0.081	0.071;0.091	13;10	NA	NA	NA
AlaAGC	cluster22	tRNA-Ala-AGC-10	nuc	72	C	0	0	0	0	0.058	0.071;0.048	1;20;13	NA	NA	NA	0.081	0.071;0.091	13;10	NA	NA	NA
AlaAGC	cluster22	tRNA-Ala-AGC-10	nuc	73	A	0	0	0	0	0.058	0.071;0.048	1;20;13	NA	NA	NA	0.084	0.077;0.091	12;10	NA	NA	NA
AlaAGC	cluster23	tRNA-Ala-AGC-15	nuc	1	G	0	0	0	0	0.019	0.019;0.022;0.016	103;121;362	0.019	0.029;0.012	34;80	0.0098	0.0078;0.012	1029;324	0.018	0.019;0.017	211;301
AlaAGC	cluster23	tRNA-Ala-AGC-15	nuc	2	G	0	0	0	0	0.0092	0.0092;0.01;0.0081	108;122;380	0.019	0.029;0.012	34;80	0.0047	0.0074;0.0029	1078;338	0.012	0.0093;0.016	214;310
AlaAGC	cluster23	tRNA-Ala-AGC-15	nuc	3	G	0	0	0	0	0.0083	0.009;0.0078;0.0081	110;122;384	0.019	0.029;0.012	34;81	0.0043	0.0064;0.0029	1091;343	0.0055	0.0046;0.0065	216;308
AlaAGC	cluster23	tRNA-Ala-AGC-15	nuc	4	G	0	0	0	0	0.019	0.018;0.023;0.016	111;123;396	0.019	0.029;0.012	34;81	0.0049	0.0027;0.0087	1100;345	0.015	0.018;0.013	220;310
AlaAGC	cluster23	tRNA-Ala-AGC-15	nuc	5	A	0	0	0	0	0.0092	0.0091;0.01;0.0083	109;120;381	0.02	0.031;0.013	31;78	0.0033	0.0037;0.0029	1077;340	0.0039	0.0047;0.0033	213;301
AlaAGC	cluster23	tRNA-Ala-AGC-15	nuc	6	A	0	0	0	0	0.0083	0.0092;0.0078;0.0081	108;122;384	0.019	0.029;0.012	34;80	0.0023	0.0018;0.0029	1095;343	0.0055	0.0093;0.0033	215;302
AlaAGC	cluster23	tRNA-Ala-AGC-15	nuc	7	T	0	0	0	0	0.0081	0.0089;0.0075;0.0081	111;123;400	0.019	0.029;0.012	34;80	0.0022	0.0018;0.0028	1128;354	0.0038	0.0046;0.0032	218;311
AlaAGC	cluster23	tRNA-Ala-AGC-15	nuc	8	T	0	0	0	0	0.0056	0.0088;0.0025;0.0081	112;123;401	0.019	0.029;0.012	34;82	0.0039	0.0027;0.0056	1122;354	0.0054	0.0045;0.0064	220;312
AlaAGC	cluster23	tRNA-Ala-AGC-15	nuc	9	A	0	0	0	0	0.0071	0.009;0.0025;0.016	110;124;395	0.019	0.029;0.012	33;82	0.0016	0.0009;0.0028	1113;351	0.0038	0.0046;0.0032	217;311
AlaAGC	cluster23	tRNA-Ala-AGC-15	nuc	10	G	0	0	0	0	0.0089	0.018;0.0051;0.008	112;124;395	0.019	0.029;0.012	34;82	0.0055	0.0053;0.0056	1123;355	0.0066	0.014;0.0032	220;308
AlaAGC	cluster23	tRNA-Ala-AGC-15	nuc	11	C	0	0	0	0	0.0056	0.0088;0.0025;0.008	112;124;394	0.019	0.029;0.012	34;82	0.0032	0.0018;0.0056	1124;353	0.0038	0.0046;0.0032	218;308
AlaAGC	cluster23	tRNA-Ala-AGC-15	nuc	12	T	0	0	0	0	0.0056	0.0088;0.0025;0.0081	113;123;399	0.02	0.031;0.013	31;79	0.0016	0.00088;0.0028	1131;357	0.0038	0.0045;0.0032	219;311
AlaAGC	cluster23	tRNA-Ala-AGC-15	nuc	13	C	0	0	0	0	0.0056	0.0088;0.0025;0.008	113;124;399	0.019	0.029;0.012	34;82	0.0022	0.0018;0.0028	1126;354	0.0038	0.0046;0.0032	218;309
AlaAGC	cluster23	tRNA-Ala-AGC-15	nuc	14	A	0	0	0	0	0.0081	0.0089;0.0076;0.008	111;124;395	0.027	0.029;0.025	34;80	0.0045	0.0036;0.0057	1120;352	0.0038	0.0045;0.0032	219;308
AlaAGC	cluster23	tRNA-Ala-AGC-15	nuc	15	A	0	0	0	0	0.0057	0.0088;0.0026;0.008	113;124;388	0.019	0.029;0.012	34;82	0.0016	0.00089;0.0028	1117;352	0.0039	0.0046;0.0032	216;307
AlaAGC	cluster23	tRNA-Ala-AGC-15	nuc	16	G	0	0	0	0	0.022	0.017;0.022;0.028	59;70;314	0.035	0.043;0.029	22;69	0.067	0.023;0.2	780;264	0.088	0.12;0.063	145;141
AlaAGC	cluster23	tRNA-Ala-AGC-15	nuc	17	T	0	0	0	0	0.023	0.017;0.025;0.028	59;70;315	0.037	0.045;0.031	21;64	0.042	0.024;0.071	780;182	0.093	0.13;0.069	142;144
AlaAGC	cluster23	tRNA-Ala-AGC-15	nuc	18	G	0	0	0	0	0.34	0.31;0.28;0.46	58;69;305	0.54	0.57;0.52	22;63	0.31	0.28;0.35	757;171	0.3	0.41;0.21	123;134
AlaAGC	cluster23	tRNA-Ala-AGC-15	nuc	19	G	0	0	0	0	0.062	0.049;0.047;0.1	40;38;232	0.053	0.091;0.031	10;31	0.045	0.034;0.058	555;119	0.074	0.096;0.057	82;105
AlaAGC	cluster23	tRNA-Ala-AGC-15	nuc	20	T	0	0	0	1	0.082	0.073;0.089;0.083	40;35;224	0.077	0.091;0.065	10;30	0.096	0.059;0.16	544;114	0.2	0.3;0.14	75;102
AlaAGC	cluster23	tRNA-Ala-AGC-15	nuc	21	A	0	0	0	0	0.037	0.049;0.037;0.028	40;35;216	0.054	0.091;0.032	10;30	0.026	0.015;0.043	532;114	0.056	0.1;0.031	68;97
AlaAGC	cluster23	tRNA-Ala-AGC-15	nuc	22	G	0	0	0	0	0.34	0.32;0.38;0.32	36;36;156	0.25	0.27;0.22	10;26	0.19	0.14;0.27	485;96	0.25	0.3;0.22	53;82
AlaAGC	cluster23	tRNA-Ala-AGC-15	nuc	23	A	0	0	0	0	0.027	0.028;0.025;0.029	35;34;157	0.059	0.091;0.038	10;25	0.012	0.015;0.011	481;92	0.054	0.12;0.024	50;81
AlaAGC	cluster23	tRNA-Ala-AGC-15	nuc	24	G	1	0	0	0	0.38	0.42;0.33;0.39	23;22;93	NA	NA	NA	0.12	0.084;0.18	415;66	0.13	0.091;0.18	32;55
AlaAGC	cluster23	tRNA-Ala-AGC-15	nuc	25	C	0	0	1	0	0.22	0.41;0.36;0.071	21;13;79	NA	NA	NA	0.24	0.24;0.24	384;54	0.24	0.25;0.24	27;50
AlaAGC	cluster23	tRNA-Ala-AGC-15	nuc	26	G	0	0	0	0	0.35	0.6;0.096;0.71	19;13;51	NA	NA	NA	0.72	0.68;0.77	356;51	0.24	0.76;0.073	24;40
AlaAGC	cluster23	tRNA-Ala-AGC-15	nuc	54	A	0	0	0	0	0.073	0.059;0.091	5;10;16	NA	NA	NA	0.054	0.055;0.053	90;18	NA	NA	NA
AlaAGC	cluster23	tRNA-Ala-AGC-15	nuc	55	T	0	0	0	0	0.11	0.091;0.12	6;15;21	NA	NA	NA	0.043	0.049;0.038	102;25	NA	NA	NA
AlaAGC	cluster23	tRNA-Ala-AGC-15	nuc	56	C	0	0	0	0	0.049	0.043;0.056	6;17;22	NA	NA	NA	0.046	0.056;0.038	106;25	NA	NA	NA
AlaAGC	cluster23	tRNA-Ala-AGC-15	nuc	57	G	0	0	0	0	0.046	0.04;0.053	6;18;24	NA	NA	NA	0.08	0.1;0.065	109;30	NA	NA	NA
AlaAGC	cluster23	tRNA-Ala-AGC-15	nuc	58	A	0	0	0	0	0.11	0.08;0.15	8;19;24	NA	NA	NA	0.16	0.13;0.19	109;30	NA	NA	NA
AlaAGC	cluster23	tRNA-Ala-AGC-15	nuc	59	T	0	0	0	0	0.044	0.038;0.05	8;19;25	NA	NA	NA	0.024	0.019;0.03	103;32	NA	NA	NA
AlaAGC	cluster23	tRNA-Ala-AGC-15	nuc	60	G	0	0	0	0	0.062	0.077;0.05	8;19;25	NA	NA	NA	0.065	0.068;0.062	102;31	NA	NA	NA
AlaAGC	cluster23	tRNA-Ala-AGC-15	nuc	61	C	0	0	0	0	0.057	0.074;0.043	8;22;26	NA	NA	NA	0.044	0.075;0.026	106;37	NA	NA	NA
AlaAGC	cluster23	tRNA-Ala-AGC-15	nuc	62	C	0	0	0	0	0.037	0.034;0.04	8;24;28	NA	NA	NA	0.055	0.075;0.04	105;49	0.041	0.091;0.019	10;53
AlaAGC	cluster23	tRNA-Ala-AGC-15	nuc	63	C	0	0	0	0	0.036	0.034;0.038	8;25;28	NA	NA	NA	0.04	0.04;0.041	99;48	0.056	0.091;0.035	10;56
AlaAGC	cluster23	tRNA-Ala-AGC-15	nuc	64	G	0	0	0	0	0.036	0.034;0.038	8;25;28	NA	NA	NA	0.025	0.03;0.02	99;48	0.057	0.091;0.036	10;55
AlaAGC	cluster23	tRNA-Ala-AGC-15	nuc	65	C	0	0	0	0	0.052	0.069;0.038	7;25;28	NA	NA	NA	0.025	0.03;0.02	98;48	0.04	0.091;0.018	10;55
AlaAGC	cluster23	tRNA-Ala-AGC-15	nuc	66	A	0	0	0	0	0.037	0.036;0.038	8;25;27	NA	NA	NA	0.021	0.01;0.042	97;47	0.04	0.091;0.018	10;55
AlaAGC	cluster23	tRNA-Ala-AGC-15	nuc	67	T	0	0	0	0	0.038	0.036;0.04	5;24;27	NA	NA	NA	0.043	0.031;0.06	95;49	0.08	0.091;0.07	10;56
AlaAGC	cluster23	tRNA-Ala-AGC-15	nuc	68	T	0	0	0	0	0.037	0.036;0.038	7;25;27	NA	NA	NA	0.015	0.011;0.021	93;47	0.081	0.18;0.036	10;54
AlaAGC	cluster23	tRNA-Ala-AGC-15	nuc	69	C	0	0	0	0	0.037	0.036;0.038	6;25;27	NA	NA	NA	0.015	0.011;0.022	92;45	NA	NA	NA
AlaAGC	cluster23	tRNA-Ala-AGC-15	nuc	70	T	0	0	0	0	0.053	0.071;0.04	6;24;27	NA	NA	NA	0.034	0.054;0.021	91;46	NA	NA	NA
AlaAGC	cluster23	tRNA-Ala-AGC-15	nuc	71	C	0	0	0	0	0.078	0.077;0.08	6;24;25	NA	NA	NA	0.047	0.1;0.021	87;46	NA	NA	NA
AlaAGC	cluster23	tRNA-Ala-AGC-15	nuc	72	C	0	0	0	0	0.11	0.11;0.12	6;25;26	NA	NA	NA	0.045	0.095;0.021	83;46	NA	NA	NA
AlaAGC	cluster23	tRNA-Ala-AGC-15	nuc	73	A	0	0	0	0	0.038	0.037;0.038	6;25;26	NA	NA	NA	0.023	0.025;0.021	79;47	NA	NA	NA
AlaAGC	cluster24	tRNA-Ala-AGC-2;tRNA-Ala-AGC-7	nuc	1	G	0	0	0	0	0.018	0.028;0.03;0.0069	862;1305;7184	0.011	0.0075;0.016	3586;2557	0.033	0.037;0.029	5410;5822	0.025	0.02;0.031	5910;4302
AlaAGC	cluster24	tRNA-Ala-AGC-2;tRNA-Ala-AGC-7	nuc	2	G	0	0	0	0	0.0023	0.0054;0.0029;0.00076	932;1323;7704	0.0026	0.0022;0.0031	3643;2578	0.0049	0.0047;0.0051	5805;6312	0.0042	0.0031;0.0056	6397;4643
AlaAGC	cluster24	tRNA-Ala-AGC-2;tRNA-Ala-AGC-7	nuc	3	G	0	0	0	0	0.0042	0.01;0.0047;0.0015	966;1334;8026	0.00065	0.00027;0.0015	3682;2601	0.0066	0.0056;0.0078	6047;6634	0.007	0.0082;0.006	6701;4852
AlaAGC	cluster24	tRNA-Ala-AGC-2;tRNA-Ala-AGC-7	nuc	4	G	0	0	0	0	0.0023	0.0021;0.0014;0.0045	974;1344;8004	0.001	0.0013;0.00076	3714;2615	0.0022	0.0027;0.0018	6219;6795	0.0009	0.001;0.0008	6852;4997
AlaAGC	cluster24	tRNA-Ala-AGC-2;tRNA-Ala-AGC-7	nuc	5	G	0	0	0	0	0.014	0.019;0.016;0.0089	997;1340;7908	0.014	0.0094;0.021	3740;2658	0.019	0.023;0.016	6348;6929	0.015	0.011;0.02	6880;5139
AlaAGC	cluster24	tRNA-Ala-AGC-2;tRNA-Ala-AGC-7	nuc	6	T	0	0	0	0	0.003	0.0058;0.0033;0.0015	1039;1351;7944	0.002	0.0021;0.0019	3780;2655	0.0025	0.0022;0.0029	6669;7342	0.0031	0.0022;0.0043	7222;5343
AlaAGC	cluster24	tRNA-Ala-AGC-2;tRNA-Ala-AGC-7	nuc	7	G	0	0	0	0	0.00045	0.00096;0.00013;0.00074	1038;1354;7862	0.00032	0.00026;0.00038	3780;2650	0.00025	0.00015;0.00041	6656;7301	0.00016	0.00014;0.00019	7184;5313
AlaAGC	cluster24	tRNA-Ala-AGC-2;tRNA-Ala-AGC-7	nuc	8	T	0	0	0	0	0.0012	0.0028;0.00088;0.00073	1058;1362;7994	0.0019	0.0016;0.0022	3806;2674	0.0015	0.0012;0.0019	6806;7501	0.0012	0.00096;0.0015	7325;5426
AlaAGC	cluster24	tRNA-Ala-AGC-2;tRNA-Ala-AGC-7	nuc	9	A	0	0	0	0	0.0018	0.0019;0.002;0.0015	1043;1346;7844	0.0022	0.0027;0.0019	3755;2656	0.0021	0.0027;0.0016	6670;7328	0.0025	0.0021;0.003	7188;5316
AlaAGC	cluster24	tRNA-Ala-AGC-2;tRNA-Ala-AGC-7	nuc	10	G	0	0	0	0	0.0084	0.0077;0.0087;0.0088	1044;1355;7896	0.011	0.0093;0.012	3781;2656	0.0096	0.0098;0.0093	6719;7393	0.011	0.011;0.011	7232;5332
AlaAGC	cluster24	tRNA-Ala-AGC-2;tRNA-Ala-AGC-7	nuc	11	C	0	0	0	0	0.00057	0.00096;0.00026;0.00074	1042;1347;7842	0.00032	0.00027;0.00038	3765;2654	0.0002	0.00015;0.00027	6680;7360	0.00016	0.00014;0.00019	7203;5322
AlaAGC	cluster24	tRNA-Ala-AGC-2;tRNA-Ala-AGC-7	nuc	12	T	0	0	0	0	0.0024	0.0038;0.0016;0.0023	1059;1289;7938	0.0027	0.0031;0.0024	3575;2514	0.0026	0.0019;0.0035	6778;7483	0.0033	0.003;0.0035	7295;5402
AlaAGC	cluster24	tRNA-Ala-AGC-2;tRNA-Ala-AGC-7	nuc	13	C	0	0	0	0	0.00097	0.00096;0.00064;0.0015	1038;1341;7843	0.00045	0.00027;0.00077	3719;2613	0.00095	0.0006;0.0015	6687;7355	0.00086	0.00056;0.0013	7176;5321
AlaAGC	cluster24	tRNA-Ala-AGC-2;tRNA-Ala-AGC-7	nuc	14	A	0	0	0	0	0.0023	0.0019;0.003;0.0022	1029;1338;7787	0.0035	0.0027;0.0045	3736;2641	0.0028	0.0024;0.0032	6605;7231	0.0029	0.0034;0.0025	7116;5270
AlaAGC	cluster24	tRNA-Ala-AGC-2;tRNA-Ala-AGC-7	nuc	15	G	0	0	0	0	0.017	0.013;0.021;0.017	1067;1380;8090	0.0076	0.006;0.0097	3818;2692	0.015	0.016;0.013	6870;7546	0.016	0.019;0.013	7405;5463
AlaAGC	cluster24	tRNA-Ala-AGC-2;tRNA-Ala-AGC-7	nuc	16	T	0	0	0	0	0.015	0.01;0.021;0.016	1076;1393;8070	0.0074	0.0064;0.0084	3884;2731	0.014	0.015;0.013	7127;7709	0.015	0.017;0.013	7563;5647
AlaAGC	cluster24	tRNA-Ala-AGC-2;tRNA-Ala-AGC-7	nuc	17	G	1	0	0	1	0.33	0.29;0.3;0.4	1056;1353;7805	0.27	0.26;0.27	3810;2675	0.18	0.19;0.17	6891;7511	0.16	0.15;0.19	7346;5464
AlaAGC	cluster24	tRNA-Ala-AGC-2;tRNA-Ala-AGC-7	nuc	18	G	0	0	0	0	0.052	0.078;0.027;0.068	753;818;5493	0.022	0.025;0.02	2818;1948	0.021	0.022;0.021	5569;6172	0.019	0.017;0.02	6231;4436
AlaAGC	cluster24	tRNA-Ala-AGC-2;tRNA-Ala-AGC-7	nuc	19	T	1	1	0	1	0.075	0.062;0.071;0.096	696;772;5340	0.042	0.039;0.046	2802;1948	0.044	0.046;0.041	5477;6097	0.057	0.055;0.058	6138;4379
AlaAGC	cluster24	tRNA-Ala-AGC-2;tRNA-Ala-AGC-7	nuc	20	A	0	0	0	0	0.017	0.021;0.016;0.015	658;756;5160	0.014	0.018;0.011	2727;1896	0.0097	0.01;0.0089	5275;5816	0.023	0.018;0.028	5977;4214
AlaAGC	cluster24	tRNA-Ala-AGC-2;tRNA-Ala-AGC-7	nuc	21	G	0	0	0	0	0.02	0.015;0.019;0.027	457;474;3747	0.019	0.017;0.022	1962;1380	0.018	0.019;0.016	3792;4376	0.084	0.31;0.023	4880;3063
AlaAGC	cluster24	tRNA-Ala-AGC-2;tRNA-Ala-AGC-7	nuc	22	A	0	0	0	0	0.06	0.057;0.082;0.045	419;442;3457	0.043	0.055;0.034	1905;1323	0.1	0.085;0.13	3513;4021	0.054	0.044;0.066	4586;2832
AlaAGC	cluster24	tRNA-Ala-AGC-2;tRNA-Ala-AGC-7	nuc	23	G	1	0	1	1	0.2	0.15;0.19;0.28	372;370;3065	0.12	0.13;0.11	1700;1225	0.15	0.15;0.15	3129;3661	0.14	0.15;0.14	2736;2494
AlaAGC	cluster24	tRNA-Ala-AGC-2;tRNA-Ala-AGC-7	nuc	24	C	0	0	0	0	0.047	0.043;0.035;0.066	298;256;2335	0.028	0.024;0.032	1430;1063	0.035	0.033;0.036	2505;2915	0.038	0.05;0.03	2107;2052
AlaAGC	cluster24	tRNA-Ala-AGC-2;tRNA-Ala-AGC-7	nuc	25	G	0	0	1	1	0.027	0.026;0.022;0.034	267;231;2181	0.015	0.015;0.015	1397;1035	0.019	0.019;0.019	2318;2652	0.019	0.026;0.014	1933;1924
AlaAGC	cluster24	tRNA-Ala-AGC-2;tRNA-Ala-AGC-7	nuc	26	C	0	0	0	0	0.013	0.016;0.0082;0.018	252;225;2081	0.0051	0.0029;0.0088	1372;1026	0.007	0.0082;0.0059	2198;2534	0.0039	0.0039;0.0038	1807;1827
AlaAGC	cluster24	tRNA-Ala-AGC-2;tRNA-Ala-AGC-7	nuc	27	G	0	0	0	0	0.0048	0.0041;0.002;0.013	240;223;1966	0.0026	0.0022;0.003	1356;1005	0.0022	0.0019;0.0026	2057;2346	0.0047	0.0065;0.0034	1697;1741
AlaAGC	cluster24	tRNA-Ala-AGC-2;tRNA-Ala-AGC-7	nuc	28	T	1	1	1	1	0.12	0.096;0.14;0.12	239;225;1968	0.12	0.12;0.12	1347;1005	0.091	0.078;0.11	2047;2358	0.12	0.13;0.11	1684;1732
AlaAGC	cluster24	tRNA-Ala-AGC-2;tRNA-Ala-AGC-7	nuc	29	G	0	0	0	0	0.2	0.14;0.26;0.2	221;201;1729	0.24	0.24;0.24	1211;914	0.18	0.18;0.19	1884;2132	0.18	0.2;0.17	1501;1560
AlaAGC	cluster24	tRNA-Ala-AGC-2;tRNA-Ala-AGC-7	nuc	30	C	0	0	0	1	0.092	0.062;0.16;0.079	191;163;1273	0.11	0.11;0.11	925;706	0.11	0.097;0.12	1539;1695	0.13	0.13;0.13	1194;1284
AlaAGC	cluster24	tRNA-Ala-AGC-2;tRNA-Ala-AGC-7	nuc	31	T	0	0	1	0	0.38	0.29;0.45;0.42	185;149;1112	0.47	0.49;0.45	840;631	0.47	0.47;0.48	1398;1501	0.53	0.54;0.52	1067;1158
AlaAGC	cluster24	tRNA-Ala-AGC-2;tRNA-Ala-AGC-7	nuc	32	T	1	1	1	1	0.19	0.18;0.2;0.2	138;89;651	0.23	0.23;0.22	451;359	0.21	0.21;0.2	788;836	0.24	0.23;0.26	521;610
AlaAGC	cluster24	tRNA-Ala-AGC-2;tRNA-Ala-AGC-7	nuc	33	A	0	0	0	0	0.045	0.039;0.051;0.047	126;85;610	0.027	0.014;0.052	416;344	0.026	0.034;0.02	725;746	0.03	0.037;0.024	481;548
AlaAGC	cluster24	tRNA-Ala-AGC-2;tRNA-Ala-AGC-7	nuc	34	G	0	0	0	0	0.086	0.067;0.061;0.16	29;18;229	0.037	0.09;0.016	77;63	0.055	0.061;0.049	310;348	0.039	0.024;0.063	168;190
AlaAGC	cluster24	tRNA-Ala-AGC-2;tRNA-Ala-AGC-7	nuc	35	C	0	0	1	1	0.16	0.094;0.19;0.24	31;16;209	0.15	0.15;0.14	71;64	0.12	0.13;0.11	289;331	0.19	0.21;0.17	156;168
AlaAGC	cluster24	tRNA-Ala-AGC-2;tRNA-Ala-AGC-7	nuc	36	A	0	0	1	1	0.21	0.15;0.16;0.4	33;14;201	0.11	0.081;0.16	73;62	0.098	0.15;0.066	294;317	0.11	0.12;0.096	160;177
AlaAGC	cluster24	tRNA-Ala-AGC-2;tRNA-Ala-AGC-7	nuc	37	T	0	0	0	0	0.12	0.083;0.11;0.18	35;16;185	0.11	0.12;0.093	63;74	0.086	0.083;0.088	313;282	0.086	0.12;0.063	161;174
AlaAGC	cluster24	tRNA-Ala-AGC-2;tRNA-Ala-AGC-7	nuc	38	G	0	0	0	0	0.055	0.1;0.032;0.05	38;19;219	0.06	0.083;0.043	71;91	0.03	0.036;0.025	360;284	0.04	0.055;0.029	164;203
AlaAGC	cluster24	tRNA-Ala-AGC-2;tRNA-Ala-AGC-7	nuc	39	C	0	0	0	0	0.025	0.026;0.013;0.042	37;23;222	0.018	0.029;0.011	67;91	0.0089	0.011;0.0072	361;276	0.0091	0.0061;0.014	163;220
AlaAGC	cluster24	tRNA-Ala-AGC-2;tRNA-Ala-AGC-7	nuc	40	A	0	0	0	0	0.038	0.054;0.023;0.043	36;22;221	0.012	0.014;0.011	68;93	0.014	0.014;0.015	364;270	0.023	0.03;0.018	163;221
AlaAGC	cluster24	tRNA-Ala-AGC-2;tRNA-Ala-AGC-7	nuc	41	C	0	0	0	0	0.02	0.025;0.0092;0.037	39;26;217	0.034	0.028;0.042	70;95	0.019	0.014;0.026	363;266	0.021	0.049;0.009	161;220
AlaAGC	cluster24	tRNA-Ala-AGC-2;tRNA-Ala-AGC-7	nuc	42	G	0	0	0	0	0.048	0.073;0.022;0.069	40;28;222	0.017	0.014;0.021	69;95	0.027	0.016;0.043	366;254	0.037	0.051;0.027	157;219
AlaAGC	cluster24	tRNA-Ala-AGC-2;tRNA-Ala-AGC-7	nuc	43	A	0	0	0	0	0.017	0.024;0.017;0.013	84;79;295	0.014	0.011;0.018	88;108	0.009	0.0086;0.0094	466;319	0.0093	0.0045;0.019	220;260
AlaAGC	cluster24	tRNA-Ala-AGC-2;tRNA-Ala-AGC-7	nuc	44	G	0	0	0	0	0.0096	0.011;0.0069;0.011	90;86;289	0.016	0.026;0.01	77;99	0.0077	0.0042;0.014	470;288	0.0085	0.0046;0.016	215;256
AlaAGC	cluster24	tRNA-Ala-AGC-2;tRNA-Ala-AGC-7	nuc	45	G	0	0	0	0	0.025	0.043;0.017;0.021	91;96;292	0.033	0.038;0.029	78;104	0.017	0.017;0.017	470;286	0.016	0.022;0.011	227;264
AlaAGC	cluster24	tRNA-Ala-AGC-2;tRNA-Ala-AGC-7	nuc	46	C	0	0	0	0	0.0037	0.0086;0.0029;0.002	115;497;341	0.0095	0.014;0.0064	141;156	0.0033	0.0019;0.0058	538;342	0.0057	0.01;0.0032	300;308
AlaAGC	cluster24	tRNA-Ala-AGC-2;tRNA-Ala-AGC-7	nuc	47	C	0	0	0	0	0.014	0.016;0.026;0.0059	124;508;341	0.039	0.058;0.027	137;149	0.023	0.015;0.037	539;350	0.016	0.026;0.0096	307;311
AlaAGC	cluster24	tRNA-Ala-AGC-2;tRNA-Ala-AGC-7	nuc	48	C	0	0	0	0	0.015	0.016;0.058;0.0038	127;525;345	0.063	0.088;0.045	147;156	0.061	0.037;0.1	537;358	0.041	0.032;0.054	313;315
AlaAGC	cluster24	tRNA-Ala-AGC-2;tRNA-Ala-AGC-7	nuc	49	C	0	0	0	0	0.0035	0.0077;0.003;0.0018	129;544;332	0.0095	0.014;0.0065	143;153	0.0033	0.0019;0.0059	531;336	0.008	0.0096;0.0066	313;300
AlaAGC	cluster24	tRNA-Ala-AGC-2;tRNA-Ala-AGC-7	nuc	50	G	0	0	0	0	0.023	0.022;0.078;0.007	136;569;370	0.02	0.036;0.011	165;174	0.09	0.062;0.13	566;361	0.057	0.047;0.069	340;319
AlaAGC	cluster24	tRNA-Ala-AGC-2;tRNA-Ala-AGC-7	nuc	51	G	0	0	0	0	0.007	0.015;0.014;0.0017	136;579;361	0.01	0.0061;0.017	164;180	0.016	0.011;0.024	547;337	0.0092	0.0086;0.0097	348;307
AlaAGC	cluster24	tRNA-Ala-AGC-2;tRNA-Ala-AGC-7	nuc	52	G	0	0	0	0	0.0049	0.0069;0.0052;0.0034	144;586;387	0.0056	0.0058;0.0054	171;183	0.0088	0.007;0.011	573;359	0.0041	0.0054;0.0031	367;319
AlaAGC	cluster24	tRNA-Ala-AGC-2;tRNA-Ala-AGC-7	nuc	53	T	0	0	0	0	0.0098	0.027;0.007;0.005	149;596;428	0.0051	0.005;0.0052	198;190	0.014	0.0097;0.02	615;393	0.011	0.015;0.0087	399;344
AlaAGC	cluster24	tRNA-Ala-AGC-2;tRNA-Ala-AGC-7	nuc	54	T	0	0	0	0	0.014	0.024;0.012;0.0098	168;613;503	0.018	0.012;0.028	246;213	0.022	0.021;0.024	669;458	0.024	0.028;0.02	456;405
AlaAGC	cluster24	tRNA-Ala-AGC-2;tRNA-Ala-AGC-7	nuc	55	C	0	0	0	0	0.0074	0.011;0.0056;0.0063	174;634;539	0.014	0.01;0.018	289;225	0.018	0.025;0.012	724;485	0.02	0.023;0.016	471;424
AlaAGC	cluster24	tRNA-Ala-AGC-2;tRNA-Ala-AGC-7	nuc	56	A	0	0	0	0	0.0032	0.0056;0.0018;0.0031	178;636;545	0.0066	0.0033;0.013	304;228	0.0029	0.0041;0.002	735;499	0.0038	0.0062;0.0024	484;424
AlaAGC	cluster24	tRNA-Ala-AGC-2;tRNA-Ala-AGC-7	nuc	57	A	0	0	0	0	0.021	0.021;0.012;0.036	188;644;570	0.028	0.027;0.029	330;244	0.021	0.017;0.025	743;515	0.029	0.054;0.016	503;449
AlaAGC	cluster24	tRNA-Ala-AGC-2;tRNA-Ala-AGC-7	nuc	58	T	0	0	0	0	0.0043	0.011;0.0053;0.0014	272;734;750	0.0021	0.0018;0.0024	554;413	0.0037	0.0051;0.0027	1186;732	0.003	0.0024;0.0039	831;777
AlaAGC	cluster24	tRNA-Ala-AGC-2;tRNA-Ala-AGC-7	nuc	59	C	0	0	0	0	0.0061	0.007;0.0051;0.0065	285;772;780	0.0038	0.0016;0.0089	609;450	0.0063	0.0077;0.0051	1297;778	0.0067	0.0055;0.0081	903;866
AlaAGC	cluster24	tRNA-Ala-AGC-2;tRNA-Ala-AGC-7	nuc	60	C	0	0	0	0	0.0056	0.0097;0.0035;0.0051	307;777;850	0.0031	0.0015;0.0064	647;467	0.0054	0.0079;0.0036	1388;826	0.0044	0.003;0.0065	992;918
AlaAGC	cluster24	tRNA-Ala-AGC-2;tRNA-Ala-AGC-7	nuc	61	C	0	0	0	0	0.003	0.0031;0.0033;0.0025	318;811;896	0.0042	0.0044;0.004	687;494	0.0037	0.0041;0.0034	1456;882	0.0024	0.0029;0.002	1042;980
AlaAGC	cluster24	tRNA-Ala-AGC-2;tRNA-Ala-AGC-7	nuc	62	C	0	0	0	0	0.004	0.0031;0.0056;0.0037	319;812;894	0.0017	0.0014;0.002	689;494	0.0037	0.0041;0.0034	1457;885	0.0017	0.00096;0.0031	1045;977
AlaAGC	cluster24	tRNA-Ala-AGC-2;tRNA-Ala-AGC-7	nuc	63	G	0	0	0	0	0.0021	0.0032;0.0022;0.0012	314;810;895	0.0024	0.0029;0.002	691;492	0.0018	0.0028;0.0011	1434;881	0.002	0.0019;0.0021	1038;967
AlaAGC	cluster24	tRNA-Ala-AGC-2;tRNA-Ala-AGC-7	nuc	64	G	0	0	0	0	0.003	0.0032;0.0034;0.0025	310;810;878	0.0024	0.0015;0.0041	684;490	0.0028	0.0035;0.0023	1421;873	0.004	0.0039;0.0041	1033;968
AlaAGC	cluster24	tRNA-Ala-AGC-2;tRNA-Ala-AGC-7	nuc	65	C	0	0	0	0	0.0035	0.0032;0.011;0.0012	314;808;879	0.003	0.0015;0.0061	687;491	0.0038	0.0042;0.0034	1436;870	0.004	0.0039;0.0041	1034;971
AlaAGC	cluster24	tRNA-Ala-AGC-2;tRNA-Ala-AGC-7	nuc	66	A	0	0	0	0	0.0057	0.0064;0.0057;0.0051	310;781;877	0.0044	0.0045;0.0043	665;464	0.0031	0.0043;0.0023	1403;866	0.004	0.0039;0.0042	1025;955
AlaAGC	cluster24	tRNA-Ala-AGC-2;tRNA-Ala-AGC-7	nuc	67	C	0	0	0	0	0.003	0.0032;0.007;0.0012	312;804;857	0.0024	0.0015;0.0041	686;486	0.0026	0.0056;0.0012	1417;856	0.0014	0.00097;0.0021	1025;968
AlaAGC	cluster24	tRNA-Ala-AGC-2;tRNA-Ala-AGC-7	nuc	68	C	0	0	0	0	0.0045	0.0032;0.012;0.0025	311;805;860	0.0024	0.0015;0.0041	686;484	0.0051	0.0057;0.0046	1404;862	0.0029	0.002;0.0041	1017;965
AlaAGC	cluster24	tRNA-Ala-AGC-2;tRNA-Ala-AGC-7	nuc	69	T	0	0	0	0	0.018	0.019;0.027;0.012	309;769;864	0.0031	0.0045;0.0021	671;475	0.0075	0.007;0.0081	1428;864	0.0071	0.0048;0.01	1034;964
AlaAGC	cluster24	tRNA-Ala-AGC-2;tRNA-Ala-AGC-7	nuc	70	C	0	0	0	0	0.0058	0.0066;0.012;0.0025	304;802;849	0.0035	0.0029;0.0041	689;486	0.0041	0.0049;0.0035	1418;859	0.005	0.0049;0.0052	1026;958
AlaAGC	cluster24	tRNA-Ala-AGC-2;tRNA-Ala-AGC-7	nuc	71	C	0	0	0	0	0.0059	0.0065;0.0082;0.0037	305;801;849	0.0035	0.0029;0.0041	684;483	0.0052	0.0078;0.0035	1414;846	0.0029	0.002;0.0042	1018;956
AlaAGC	cluster24	tRNA-Ala-AGC-2;tRNA-Ala-AGC-7	nuc	72	A	0	0	0	0	0.0092	0.0066;0.0095;0.013	304;796;841	0.0087	0.0073;0.01	680;483	0.0086	0.0057;0.013	1404;853	0.0085	0.0068;0.01	1021;954
AlaAGC	cluster3	NA	nuc	37	A	0	0	0	0	NA	NA	NA	NA	NA	NA	0.53	0.79;0.36	13;44	0.56	0.5;0.62	11;15
AlaAGC	cluster3	NA	nuc	38	T	0	0	0	0	NA	NA	NA	NA	NA	NA	0.16	0.13;0.2	29;58	0.2	0.23;0.18	21;21
AlaAGC	cluster3	NA	nuc	39	G	0	0	0	0	NA	NA	NA	NA	NA	NA	0.049	0.02;0.12	49;75	0.12	0.1;0.14	28;36
AlaAGC	cluster3	NA	nuc	40	C	0	0	0	0	NA	NA	NA	NA	NA	NA	0.064	0.075;0.054	52;73	0.041	0.065;0.026	30;37
AlaAGC	cluster3	NA	nuc	41	G	0	0	0	0	NA	NA	NA	NA	NA	NA	0.023	0.045;0.012	66;83	0.036	0.032;0.041	30;48
AlaAGC	cluster3	NA	nuc	42	A	0	0	0	0	NA	NA	NA	NA	NA	NA	0.024	0.015;0.036	64;82	0.037	0.033;0.041	29;48
AlaAGC	cluster3	NA	nuc	43	G	0	0	0	0	NA	NA	NA	NA	NA	NA	0.013	0.015;0.012	67;83	0.045	0.034;0.06	28;49
AlaAGC	cluster3	NA	nuc	44	A	0	0	0	0	NA	NA	NA	NA	NA	NA	0.013	0.014;0.012	68;80	0.026	0.034;0.019	28;51
AlaAGC	cluster3	NA	nuc	45	G	0	0	0	0	NA	NA	NA	NA	NA	NA	0.013	0.014;0.012	69;81	0.026	0.036;0.02	27;50
AlaAGC	cluster3	NA	nuc	46	G	0	0	0	0	NA	NA	NA	NA	NA	NA	0.013	0.014;0.013	68;79	0.026	0.034;0.02	28;50
AlaAGC	cluster3	NA	nuc	47	T	0	0	0	0	NA	NA	NA	NA	NA	NA	0.013	0.014;0.012	69;80	0.027	0.036;0.02	27;49
AlaAGC	cluster3	NA	nuc	48	A	0	0	0	0	NA	NA	NA	NA	NA	NA	0.019	0.015;0.025	66;80	0.027	0.037;0.02	26;49
AlaAGC	cluster3	NA	nuc	49	G	0	0	0	0	NA	NA	NA	NA	NA	NA	0.019	0.029;0.012	68;81	0.027	0.036;0.02	27;49
AlaAGC	cluster3	NA	nuc	50	C	0	0	0	0	NA	NA	NA	NA	NA	NA	0.013	0.015;0.012	67;80	0.026	0.036;0.02	27;50
AlaAGC	cluster3	NA	nuc	51	G	0	0	0	0	NA	NA	NA	NA	NA	NA	0.014	0.015;0.013	67;79	0.038	0.071;0.02	27;49
AlaAGC	cluster3	NA	nuc	52	G	0	0	0	0	NA	NA	NA	NA	NA	NA	0.019	0.015;0.025	67;80	0.038	0.037;0.039	26;50
AlaAGC	cluster3	NA	nuc	53	G	0	0	0	0	NA	NA	NA	NA	NA	NA	0.014	0.014;0.013	68;78	0.028	0.036;0.021	27;46
AlaAGC	cluster3	NA	nuc	54	A	0	0	0	0	NA	NA	NA	NA	NA	NA	0.02	0.03;0.013	66;75	0.04	0.074;0.022	26;45
AlaAGC	cluster3	NA	nuc	55	T	0	0	0	0	NA	NA	NA	NA	NA	NA	0.034	0.029;0.038	67;77	0.047	0.11;0.021	27;47
AlaAGC	cluster3	NA	nuc	56	C	0	0	0	0	NA	NA	NA	NA	NA	NA	0.13	0.16;0.1	67;76	0.09	0.077;0.11	25;46
AlaAGC	cluster3	NA	nuc	57	G	0	0	1	0	NA	NA	NA	NA	NA	NA	0.51	0.67;0.39	65;75	0.63	0.64;0.62	24;46
AlaAGC	cluster3	NA	nuc	58	A	0	0	0	0	NA	NA	NA	NA	NA	NA	0.035	0.031;0.04	63;74	0.042	0.042;0.043	23;46
AlaAGC	cluster4	tRNA-Ala-AGC-1	nuc	1	G	0	0	0	0	0.026	0.08;0.019;0.011	841;1254;8142	0.053	0.034;0.081	1993;1407	0.048	0.054;0.043	5006;4616	0.047	0.041;0.053	4547;4247
AlaAGC	cluster4	tRNA-Ala-AGC-1	nuc	2	G	0	0	0	0	0.0013	0.0025;0.00037;0.0024	809;1255;8002	0.0024	0.0026;0.0023	1947;1314	0.0012	0.0016;0.00086	4963;4636	0.00085	0.00044;0.0017	4574;4215
AlaAGC	cluster4	tRNA-Ala-AGC-1	nuc	3	G	0	0	0	0	0.00071	0.0036;0.00013;0.0008	829;1256;7999	0.00088	0.001;0.00076	1951;1321	0.0013	0.00098;0.0017	5081;4777	0.0017	0.0015;0.0018	4662;4329
AlaAGC	cluster4	tRNA-Ala-AGC-1	nuc	4	G	0	0	0	0	0.00062	0.0012;0.00013;0.0016	834;1258;7998	0.0012	0.001;0.0015	1955;1328	0.00078	0.00098;0.00062	5125;4806	0.0007	0.0011;0.00046	4708;4365
AlaAGC	cluster4	tRNA-Ala-AGC-1	nuc	5	G	0	0	0	0	0.026	0.073;0.018;0.013	890;1261;8006	0.054	0.036;0.081	2011;1444	0.045	0.05;0.04	5345;4974	0.043	0.04;0.047	4857;4543
AlaAGC	cluster4	tRNA-Ala-AGC-1	nuc	6	T	0	0	0	0	0.0011	0.0012;0.00063;0.0016	845;1257;7963	0.00062	0.00051;0.00075	1959;1333	0.00069	0.00058;0.00082	5192;4849	0.00066	0.00063;0.00068	4745;4381
AlaAGC	cluster4	tRNA-Ala-AGC-1	nuc	7	A	0	0	0	0	0.00051	0.0013;0.00013;0.0008	798;1248;7515	0.00088	0.00051;0.0015	1941;1325	0.00073	0.00061;0.00087	4957;4602	0.00032	0.00022;0.00048	4545;4199
AlaAGC	cluster4	tRNA-Ala-AGC-1	nuc	8	T	0	0	0	0	0.0021	0.0023;0.0018;0.0024	861;1256;7988	0.0015	0.0015;0.0015	1960;1336	0.0014	0.00094;0.0022	5317;4986	0.0023	0.0029;0.0018	4871;4483
AlaAGC	cluster4	tRNA-Ala-AGC-1	nuc	9	A	0	0	0	0	0.0014	0.0012;0.0016;0.0016	854;1260;7916	0.003	0.0015;0.006	1958;1339	0.0018	0.0015;0.002	5256;4922	0.0019	0.0023;0.0016	4824;4424
AlaAGC	cluster4	tRNA-Ala-AGC-1	nuc	10	G	0	0	0	0	0.0086	0.0046;0.0086;0.016	860;1265;7949	0.0089	0.013;0.006	1968;1342	0.0099	0.01;0.0097	5290;4968	0.0095	0.0097;0.0092	4848;4444
AlaAGC	cluster4	tRNA-Ala-AGC-1	nuc	11	C	0	0	0	0	0.00049	0.0012;0.00013;0.00079	859;1263;7927	0.00087	0.001;0.00074	1965;1344	0.00059	0.00057;0.0006	5279;4979	0.0003	0.00041;0.00022	4850;4469
AlaAGC	cluster4	tRNA-Ala-AGC-1	nuc	12	T	0	0	0	0	0.0024	0.0057;0.001;0.0025	874;1202;7987	0.0018	0.0021;0.0016	1871;1289	0.0028	0.0028;0.0028	5355;5034	0.0024	0.0029;0.002	4892;4505
AlaAGC	cluster4	tRNA-Ala-AGC-1	nuc	13	C	0	0	0	0	0.00062	0.0012;0.00025;0.0008	858;1248;7922	0.00062	0.00051;0.00075	1964;1334	0.00034	0.00019;0.0006	5314;4970	0.00048	0.00021;0.0011	4852;4461
AlaAGC	cluster4	tRNA-Ala-AGC-1	nuc	14	A	0	0	0	0	0.00084	0.0012;0.00063;0.0008	853;1256;7921	0.00087	0.00051;0.0015	1965;1350	0.00082	0.0011;0.0006	5337;4963	0.00068	0.001;0.00045	4852;4454
AlaAGC	cluster4	tRNA-Ala-AGC-1	nuc	15	G	0	0	0	0	0.0013	0.0034;0.00025;0.0024	875;1268;7985	0.00086	0.0005;0.0015	1990;1361	0.0013	0.00092;0.0018	5408;5054	0.0011	0.0018;0.00066	4918;4531
AlaAGC	cluster4	tRNA-Ala-AGC-1	nuc	16	T	0	0	0	0	0.0016	0.0034;0.00051;0.0024	873;1274;7901	0.00083	0.00049;0.0014	2044;1404	0.00075	0.00072;0.00077	5562;5166	0.00029	0.0004;0.00021	5020;4663
AlaAGC	cluster4	tRNA-Ala-AGC-1	nuc	17	G	0	0	0	0	0.35	0.28;0.46;0.32	860;1269;7808	0.32	0.33;0.31	2037;1396	0.29	0.3;0.27	5496;5095	0.31	0.31;0.31	4975;4595
AlaAGC	cluster4	tRNA-Ala-AGC-1	nuc	18	G	0	0	0	0	0.068	0.14;0.035;0.062	615;867;4187	0.024	0.029;0.02	1353;968	0.025	0.029;0.022	3794;3713	0.028	0.032;0.025	3402;3151
AlaAGC	cluster4	tRNA-Ala-AGC-1	nuc	19	T	0	0	0	0	0.034	0.025;0.038;0.04	528;817;4039	0.033	0.036;0.03	1323;952	0.042	0.043;0.04	3693;3657	0.038	0.039;0.038	3290;3091
AlaAGC	cluster4	tRNA-Ala-AGC-1	nuc	20	A	0	0	0	0	0.022	0.026;0.034;0.012	530;804;4093	0.014	0.017;0.013	1318;955	0.024	0.024;0.024	3678;3631	0.042	0.044;0.04	3302;3079
AlaAGC	cluster4	tRNA-Ala-AGC-1	nuc	21	G	0	0	0	0	0.6	0.48;0.67;0.68	434;625;3163	0.58	0.63;0.53	1034;766	0.51	0.48;0.55	2839;2833	0.51	0.49;0.53	2612;2432
AlaAGC	cluster4	tRNA-Ala-AGC-1	nuc	22	A	0	0	0	0	0.0054	0.0071;0.0045;0.0048	423;620;3106	0.0023	0.0019;0.0026	1027;758	0.01	0.0095;0.011	2733;2761	0.0057	0.0056;0.0059	2518;2367
AlaAGC	cluster4	tRNA-Ala-AGC-1	nuc	23	G	1	1	1	1	0.51	0.36;0.61;0.61	206;169;861	0.28	0.34;0.22	333;335	0.33	0.34;0.33	1287;1116	0.33	0.37;0.29	1091;936
AlaAGC	cluster4	tRNA-Ala-AGC-1	nuc	24	C	0	0	0	0	0.033	0.021;0.058;0.03	143;66;444	0.01	0.013;0.0076	229;262	0.015	0.011;0.021	904;790	0.017	0.024;0.012	755;694
AlaAGC	cluster4	tRNA-Ala-AGC-1	nuc	25	G	0	0	0	0	0.071	0.088;0.062;0.066	146;60;436	0.02	0.013;0.031	223;257	0.036	0.033;0.039	897;765	0.029	0.026;0.032	734;685
AlaAGC	cluster4	tRNA-Ala-AGC-1	nuc	26	C	1	1	1	1	0.25	0.16;0.36;0.28	140;56;386	0.092	0.1;0.082	222;255	0.12	0.091;0.16	855;728	0.15	0.19;0.11	708;664
AlaAGC	cluster4	tRNA-Ala-AGC-1	nuc	27	G	1	0	1	1	0.058	0.051;0.028;0.14	117;43;326	0.029	0.034;0.025	205;241	0.029	0.018;0.047	817;659	0.026	0.031;0.022	642;603
AlaAGC	cluster4	tRNA-Ala-AGC-1	nuc	28	T	0	0	0	0	0.067	0.041;0.087;0.085	121;46;275	0.022	0.02;0.024	204;247	0.027	0.023;0.032	783;625	0.031	0.033;0.03	599;607
AlaAGC	cluster4	tRNA-Ala-AGC-1	nuc	29	G	0	0	0	0	0.05	0.041;0.069;0.044	122;44;258	0.047	0.054;0.041	203;241	0.039	0.03;0.05	758;600	0.032	0.041;0.025	582;591
AlaAGC	cluster4	tRNA-Ala-AGC-1	nuc	30	C	0	0	0	0	0.024	0.017;0.034;0.023	114;43;233	0.023	0.021;0.026	189;234	0.042	0.039;0.044	735;564	0.033	0.031;0.035	552;574
AlaAGC	cluster4	tRNA-Ala-AGC-1	nuc	31	T	0	0	0	0	0.17	0.15;0.1;0.32	115;43;240	0.33	0.4;0.27	185;230	0.32	0.34;0.3	716;549	0.33	0.32;0.33	547;567
AlaAGC	cluster4	tRNA-Ala-AGC-1	nuc	32	T	0	0	1	1	0.11	0.066;0.11;0.18	105;33;230	0.1	0.1;0.1	114;176	0.079	0.074;0.085	473;386	0.08	0.088;0.073	386;384
AlaAGC	cluster4	tRNA-Ala-AGC-1	nuc	33	A	0	0	0	0	0.23	0.24;0.19;0.26	100;30;221	0.19	0.14;0.26	110;174	0.18	0.18;0.17	464;364	0.16	0.16;0.16	372;367
AlaAGC	cluster4	tRNA-Ala-AGC-1	nuc	34	G	0	0	0	0	0.024	0.023;0.016;0.038	85;25;190	0.02	0.031;0.013	95;151	0.011	0.014;0.0091	422;328	0.011	0.0093;0.012	320;336
AlaAGC	cluster4	tRNA-Ala-AGC-1	nuc	35	C	0	0	0	0	0.057	0.023;0.071;0.12	85;25;197	0.032	0.032;0.033	94;152	0.033	0.029;0.039	420;330	0.045	0.061;0.033	325;329
AlaAGC	cluster4	tRNA-Ala-AGC-1	nuc	36	A	1	1	1	1	0.28	0.25;0.23;0.38	86;23;192	0.22	0.18;0.27	93;153	0.26	0.29;0.23	418;325	0.19	0.19;0.19	317;333
AlaAGC	cluster4	tRNA-Ala-AGC-1	nuc	37	T	0	0	0	0	0.055	0.047;0.048;0.074	85;26;187	0.025	0.032;0.02	94;150	0.013	0.026;0.0062	420;322	0.017	0.0095;0.03	315;334
AlaAGC	cluster4	tRNA-Ala-AGC-1	nuc	38	G	0	0	0	0	0.027	0.023;0.023;0.037	85;26;176	0.0086	0.011;0.0069	92;144	0.0095	0.0095;0.0094	418;318	0.012	0.016;0.009	312;331
AlaAGC	cluster4	tRNA-Ala-AGC-1	nuc	39	C	0	0	0	0	0.028	0.036;0.017;0.036	83;27;175	0.017	0.021;0.013	94;148	0.012	0.014;0.0096	416;312	0.0099	0.0065;0.015	307;330
AlaAGC	cluster4	tRNA-Ala-AGC-1	nuc	40	A	0	0	0	0	0.023	0.012;0.028;0.037	83;26;180	0.021	0.021;0.02	93;149	0.0083	0.0072;0.0095	416;315	0.011	0.013;0.0091	304;329
AlaAGC	cluster4	tRNA-Ala-AGC-1	nuc	41	C	0	0	0	0	0.028	0.024;0.027;0.034	81;28;182	0.025	0.032;0.02	93;150	0.01	0.017;0.0062	416;321	0.0093	0.0096;0.009	313;331
AlaAGC	cluster4	tRNA-Ala-AGC-1	nuc	42	G	0	0	0	0	0.021	0.012;0.022;0.034	82;28;183	0.012	0.011;0.014	94;147	0.0067	0.0048;0.0094	416;317	0.0045	0.0033;0.0061	303;329
AlaAGC	cluster4	tRNA-Ala-AGC-1	nuc	43	A	0	0	0	0	0.025	0.024;0.021;0.032	83;30;189	0.017	0.021;0.014	94;147	0.0085	0.012;0.0061	420;327	0.0075	0.0095;0.0059	315;338
AlaAGC	cluster4	tRNA-Ala-AGC-1	nuc	44	G	0	0	0	0	0.013	0.012;0.0052;0.032	83;30;191	0.009	0.011;0.0072	89;137	0.0027	0.0024;0.0031	417;325	0.0063	0.0065;0.0061	308;328
AlaAGC	cluster4	tRNA-Ala-AGC-1	nuc	45	G	0	0	0	0	0.025	0.012;0.016;0.086	83;34;188	0.0085	0.011;0.0068	93;145	0.0087	0.0049;0.015	411;323	0.0044	0.0065;0.003	309;333
AlaAGC	cluster4	tRNA-Ala-AGC-1	nuc	46	T	0	0	0	0	0.0082	0.011;0.01;0.005	91;201;193	0.008	0.01;0.0064	99;155	0.0074	0.0047;0.012	429;342	0.0041	0.003;0.0057	335;350
AlaAGC	cluster4	tRNA-Ala-AGC-1	nuc	47	C	0	0	0	0	0.01	0.011;0.021;0.0049	88;202;191	0.0079	0.0099;0.0064	100;156	0.0037	0.0046;0.0029	430;339	0.0042	0.0061;0.0029	325;348
AlaAGC	cluster4	tRNA-Ala-AGC-1	nuc	48	C	0	0	0	0	0.014	0.032;0.016;0.0049	93;204;187	0.008	0.0099;0.0064	100;155	0.0037	0.0023;0.0059	431;336	0.0059	0.0061;0.0057	328;350
AlaAGC	cluster4	tRNA-Ala-AGC-1	nuc	49	T	0	0	0	0	0.0064	0.011;0.0053;0.0047	93;210;187	0.008	0.01;0.0064	99;156	0.009	0.0093;0.0088	430;339	0.0071	0.0059;0.0085	337;352
AlaAGC	cluster4	tRNA-Ala-AGC-1	nuc	50	G	0	0	0	0	0.008	0.021;0.0053;0.0046	94;215;187	0.0081	0.01;0.0064	95;156	0.0037	0.0023;0.0059	433;336	0.0071	0.0088;0.0057	338;350
AlaAGC	cluster4	tRNA-Ala-AGC-1	nuc	51	G	0	0	0	0	0.0063	0.01;0.0053;0.0046	95;218;189	0.0079	0.0099;0.0063	100;157	0.0052	0.0046;0.006	434;334	0.0029	0.003;0.0029	331;347
AlaAGC	cluster4	tRNA-Ala-AGC-1	nuc	52	G	0	0	0	0	0.011	0.01;0.011;0.013	99;224;184	0.011	0.0089;0.013	111;159	0.012	0.011;0.012	438;338	0.0081	0.0059;0.011	339;362
AlaAGC	cluster4	tRNA-Ala-AGC-1	nuc	53	T	0	0	0	0	0.016	0.019;0.025;0.0086	105;231;199	0.0071	0.0084;0.006	118;167	0.006	0.0065;0.0056	458;358	0.014	0.014;0.013	358;378
AlaAGC	cluster4	tRNA-Ala-AGC-1	nuc	54	T	0	0	0	0	0.024	0.0092;0.054;0.029	108;238;222	0.029	0.037;0.023	135;173	0.033	0.031;0.036	484;364	0.037	0.05;0.028	380;398
AlaAGC	cluster4	tRNA-Ala-AGC-1	nuc	55	C	0	0	0	0	0.017	0.032;0.038;0.004	125;247;235	0.014	0.036;0.0054	136;183	0.024	0.024;0.025	500;360	0.029	0.035;0.024	397;409
AlaAGC	cluster4	tRNA-Ala-AGC-1	nuc	56	G	0	0	0	0	0.01	0.016;0.017;0.004	126;247;230	0.016	0.015;0.016	134;182	0.018	0.016;0.019	501;359	0.017	0.021;0.015	388;402
AlaAGC	cluster4	tRNA-Ala-AGC-1	nuc	57	A	0	0	0	0	0.0093	0.0078;0.0042;0.024	127;248;235	0.024	0.036;0.016	136;185	0.0066	0.004;0.011	505;360	0.014	0.02;0.0098	390;409
AlaAGC	cluster4	tRNA-Ala-AGC-1	nuc	58	T	0	0	0	0	0.0072	0.0062;0.0082;0.0072	161;275;242	0.0076	0.0058;0.01	171;198	0.0067	0.0056;0.008	534;375	0.0033	0.0024;0.0045	412;444
AlaAGC	cluster4	tRNA-Ala-AGC-1	nuc	59	C	0	0	0	0	0.0071	0.0062;0.016;0.0036	160;279;247	0.013	0.017;0.01	176;200	0.0022	0.0018;0.0026	545;379	0.0033	0.0024;0.0045	415;448
AlaAGC	cluster4	tRNA-Ala-AGC-1	nuc	60	C	0	0	0	0	0.0097	0.0061;0.041;0.0036	164;273;245	0.0054	0.0057;0.005	173;199	0.0078	0.0075;0.0081	535;368	0.01	0.012;0.0089	411;449
AlaAGC	cluster4	tRNA-Ala-AGC-1	nuc	61	C	0	0	0	0	0.012	0.018;0.029;0.0036	165;276;243	0.0076	0.011;0.005	175;198	0.0063	0.0075;0.0053	533;373	0.016	0.014;0.018	414;455
AlaAGC	cluster4	tRNA-Ala-AGC-1	nuc	62	C	0	0	0	0	0.01	0.0061;0.025;0.0072	163;278;241	0.01	0.011;0.0099	178;202	0.0063	0.0074;0.0054	538;372	0.0072	0.012;0.0044	419;452
AlaAGC	cluster4	tRNA-Ala-AGC-1	nuc	63	A	0	0	0	0	0.01	0.0061;0.012;0.014	163;278;240	0.0053	0.0056;0.005	177;201	0.0087	0.0093;0.0081	535;370	0.011	0.015;0.009	411;443
AlaAGC	cluster4	tRNA-Ala-AGC-1	nuc	64	G	0	0	0	0	0.0072	0.012;0.0043;0.0071	163;279;234	0.013	0.011;0.015	177;199	0.0084	0.0038;0.019	532;369	0.02	0.012;0.032	409;442
AlaAGC	cluster4	tRNA-Ala-AGC-1	nuc	65	T	0	0	0	0	0.0082	0.006;0.013;0.0071	165;280;236	0.0053	0.0056;0.005	177;201	0.0099	0.0074;0.013	540;379	0.011	0.0095;0.013	418;451
AlaAGC	cluster4	tRNA-Ala-AGC-1	nuc	66	A	0	0	0	0	0.0083	0.0062;0.013;0.0072	161;278;233	0.0053	0.0057;0.005	175;200	0.0084	0.0038;0.019	529;369	0.007	0.0073;0.0068	412;440
AlaAGC	cluster4	tRNA-Ala-AGC-1	nuc	67	C	0	0	0	0	0.012	0.012;0.017;0.0072	162;277;230	0.0093	0.017;0.0051	174;196	0.004	0.0019;0.0082	522;366	0.012	0.0074;0.018	404;433
AlaAGC	cluster4	tRNA-Ala-AGC-1	nuc	68	C	0	0	0	0	0.0083	0.012;0.013;0.0036	163;278;227	0.011	0.012;0.01	172;198	0.0097	0.0057;0.017	524;362	0.0095	0.0098;0.0093	407;431
AlaAGC	cluster4	tRNA-Ala-AGC-1	nuc	69	T	0	0	0	0	0.013	0.0061;0.026;0.015	162;260;231	0.008	0.012;0.0054	166;184	0.011	0.011;0.011	526;364	0.0033	0.0049;0.0023	407;436
AlaAGC	cluster4	tRNA-Ala-AGC-1	nuc	70	C	0	0	0	0	0.0079	0.0062;0.022;0.0036	161;274;228	0.0094	0.017;0.0051	173;196	0.011	0.0076;0.017	522;360	0.0072	0.0074;0.007	404;430
AlaAGC	cluster4	tRNA-Ala-AGC-1	nuc	71	C	0	0	0	0	0.0093	0.012;0.018;0.0036	162;273;223	0.0078	0.012;0.0052	170;192	0.0033	0.0019;0.0056	521;353	0.0059	0.0076;0.0046	396;430
AlaAGC	cluster4	tRNA-Ala-AGC-1	nuc	72	A	0	0	0	0	0.19	0.31;0.35;0.064	230;279;336	0.34	0.3;0.39	235;316	0.4	0.39;0.41	850;599	0.39	0.38;0.39	638;700
AlaAGC	cluster5	tRNA-Ala-AGC-4	nuc	1	G	0	0	0	0	0.063	0.072;0.067;0.053	1608;3347;8416	0.059	0.054;0.066	4308;3165	0.092	0.07;0.12	8003;8927	0.087	0.061;0.13	5928;4994
AlaAGC	cluster5	tRNA-Ala-AGC-4	nuc	2	G	0	0	0	0	0.011	0.014;0.012;0.008	1628;3260;8098	0.012	0.0086;0.015	4198;3045	0.02	0.017;0.023	8128;8190	0.022	0.019;0.026	6121;4909
AlaAGC	cluster5	tRNA-Ala-AGC-4	nuc	3	G	0	0	0	0	0.05	0.06;0.043;0.048	1745;3420;8354	0.054	0.049;0.059	4403;3217	0.071	0.051;0.098	8425;8862	0.063	0.042;0.094	6490;5476
AlaAGC	cluster5	tRNA-Ala-AGC-4	nuc	4	G	0	0	0	0	0.06	0.069;0.059;0.052	1776;3453;8493	0.063	0.055;0.073	4446;3277	0.094	0.07;0.13	8589;9119	0.083	0.06;0.12	6770;5716
AlaAGC	cluster5	tRNA-Ala-AGC-4	nuc	5	A	0	0	0	0	0.0011	0.00062;0.00091;0.0025	1608;3204;7652	0.0015	0.0022;0.001	4111;2977	0.0027	0.0023;0.003	7670;7596	0.0024	0.0018;0.0033	6221;4899
AlaAGC	cluster5	tRNA-Ala-AGC-4	nuc	6	T	0	0	0	0	0.0024	0.0041;0.0039;0.00092	1713;3276;7944	0.0039	0.0035;0.0042	4249;3067	0.0038	0.0045;0.0032	7916;7932	0.0033	0.0043;0.0026	6799;5389
AlaAGC	cluster5	tRNA-Ala-AGC-4	nuc	7	G	0	0	0	0	0.0019	0.0029;0.0015;0.0015	1718;3302;7890	0.0018	0.0016;0.0019	4285;3084	0.002	0.002;0.0019	7884;7872	0.0021	0.0019;0.0022	6819;5380
AlaAGC	cluster5	tRNA-Ala-AGC-4	nuc	8	T	0	0	0	0	0.0024	0.004;0.0023;0.0015	1750;3317;7997	0.0015	0.0023;0.00096	4324;3110	0.002	0.0025;0.0016	7980;7987	0.0023	0.0026;0.002	6977;5535
AlaAGC	cluster5	tRNA-Ala-AGC-4	nuc	9	A	0	0	0	0	0.0036	0.0035;0.0029;0.0045	1725;3301;7909	0.0018	0.0014;0.0023	4304;3100	0.0032	0.0032;0.0032	7868;7895	0.0026	0.0025;0.0028	6884;5452
AlaAGC	cluster5	tRNA-Ala-AGC-4	nuc	10	G	0	0	0	0	0.0089	0.0069;0.0098;0.01	1732;3311;7923	0.014	0.015;0.014	4308;3105	0.011	0.011;0.011	7917;7917	0.0097	0.01;0.009	6905;5463
AlaAGC	cluster5	tRNA-Ala-AGC-4	nuc	11	C	0	0	0	0	0.0019	0.0023;0.001;0.003	1725;3294;7920	0.0014	0.0016;0.0013	4296;3101	0.0015	0.0014;0.0016	7894;7891	0.0013	0.0016;0.0011	6894;5476
AlaAGC	cluster5	tRNA-Ala-AGC-4	nuc	12	T	0	0	0	0	0.0027	0.0017;0.0045;0.0025	1756;3142;7955	0.0027	0.0017;0.0041	4075;2918	0.004	0.0045;0.0035	7952;7954	0.0038	0.0037;0.004	6985;5534
AlaAGC	cluster5	tRNA-Ala-AGC-4	nuc	13	C	0	0	0	0	0.00074	0.00058;0.00076;0.00092	1736;3268;7905	0.00068	0.0007;0.00065	4267;3075	0.00057	0.00063;0.00051	7880;7882	0.00073	0.00058;0.00092	6878;5451
AlaAGC	cluster5	tRNA-Ala-AGC-4	nuc	14	A	0	0	0	0	0.0019	0.00058;0.0028;0.004	1725;3278;7833	0.003	0.0019;0.0049	4282;3071	0.0024	0.002;0.0028	7819;7839	0.0022	0.0019;0.0026	6856;5399
AlaAGC	cluster5	tRNA-Ala-AGC-4	nuc	15	G	0	0	0	0	0.0088	0.016;0.013;0.0033	1777;3320;8039	0.0041	0.0037;0.0045	4339;3122	0.0074	0.0072;0.0076	7954;7973	0.011	0.012;0.011	7036;5569
AlaAGC	cluster5	tRNA-Ala-AGC-4	nuc	16	T	0	0	0	0	0.064	0.085;0.048;0.064	1774;3337;8009	0.038	0.039;0.038	4333;3129	0.035	0.041;0.031	7964;7973	0.047	0.051;0.043	7061;5594
AlaAGC	cluster5	tRNA-Ala-AGC-4	nuc	17	G	0	0	0	0	0.1	0.24;0.052;0.086	1624;3100;7612	0.058	0.063;0.053	4148;2947	0.051	0.059;0.044	7598;7665	0.055	0.052;0.058	6602;5294
AlaAGC	cluster5	tRNA-Ala-AGC-4	nuc	18	G	0	0	0	0	0.045	0.087;0.028;0.038	1245;2834;7241	0.025	0.029;0.022	3891;2804	0.02	0.023;0.018	7140;7321	0.027	0.025;0.029	6232;4970
AlaAGC	cluster5	tRNA-Ala-AGC-4	nuc	19	T	1	1	1	1	0.078	0.11;0.06;0.076	1151;2741;7065	0.041	0.039;0.043	3802;2763	0.047	0.048;0.047	7010;7224	0.064	0.071;0.057	6136;4887
AlaAGC	cluster5	tRNA-Ala-AGC-4	nuc	20	A	0	0	0	0	0.0069	0.0072;0.007;0.0066	1116;2727;6995	0.0049	0.0034;0.0069	3778;2745	0.0052	0.0058;0.0048	6930;7128	0.0059	0.008;0.0044	6003;4761
AlaAGC	cluster5	tRNA-Ala-AGC-4	nuc	21	G	0	0	0	0	0.049	0.077;0.044;0.036	900;2480;6270	0.029	0.031;0.027	3453;2566	0.028	0.03;0.027	6168;6557	0.034	0.033;0.034	5238;4181
AlaAGC	cluster5	tRNA-Ala-AGC-4	nuc	22	A	0	0	0	0	0.0068	0.01;0.0063;0.0049	881;2462;6189	0.0046	0.0049;0.0043	3445;2537	0.0065	0.0071;0.006	6088;6469	0.0078	0.0075;0.0082	5098;4034
AlaAGC	cluster5	tRNA-Ala-AGC-4	nuc	23	G	0	0	0	0	0.029	0.042;0.025;0.023	793;2305;5778	0.014	0.018;0.011	3278;2441	0.028	0.031;0.025	5759;6168	0.035	0.038;0.032	4714;3794
AlaAGC	cluster5	tRNA-Ala-AGC-4	nuc	24	C	1	1	1	1	0.17	0.17;0.15;0.19	792;2380;5728	0.13	0.12;0.14	3326;2458	0.14	0.15;0.13	5731;6237	0.091	0.11;0.073	4737;3774
AlaAGC	cluster5	tRNA-Ala-AGC-4	nuc	25	G	1	1	1	1	0.54	0.57;0.49;0.57	731;2174;5419	0.33	0.29;0.38	3147;2336	0.4	0.42;0.38	5401;5854	0.16	0.21;0.12	4206;3476
AlaAGC	cluster5	tRNA-Ala-AGC-4	nuc	26	C	0	0	0	0	0.052	0.061;0.045;0.05	343;1320;3217	0.049	0.046;0.052	2511;1764	0.043	0.047;0.04	3586;4155	0.043	0.041;0.045	3858;3286
AlaAGC	cluster5	tRNA-Ala-AGC-4	nuc	27	A	0	0	0	0	0.0061	0.016;0.0038;0.0038	363;1332;3190	0.005	0.004;0.0062	2497;1770	0.0041	0.0044;0.0039	3603;4134	0.0046	0.0057;0.0037	3853;3270
AlaAGC	cluster5	tRNA-Ala-AGC-4	nuc	28	T	1	1	1	1	0.28	0.14;0.37;0.41	282;627;1609	0.36	0.35;0.37	1014;814	0.26	0.28;0.24	1814;2303	0.28	0.33;0.24	1862;1886
AlaAGC	cluster5	tRNA-Ala-AGC-4	nuc	29	G	1	0	0	1	0.12	0.071;0.14;0.16	252;500;1153	0.2	0.19;0.21	793;737	0.1	0.12;0.087	1496;1948	0.12	0.15;0.095	1516;1549
AlaAGC	cluster5	tRNA-Ala-AGC-4	nuc	30	C	0	0	0	1	0.061	0.047;0.084;0.057	232;420;963	0.082	0.085;0.079	649;578	0.062	0.072;0.054	1269;1720	0.079	0.092;0.068	1234;1333
AlaAGC	cluster5	tRNA-Ala-AGC-4	nuc	31	T	1	0	0	1	0.18	0.13;0.2;0.21	227;394;874	0.24	0.32;0.18	600;523	0.17	0.22;0.13	1179;1645	0.22	0.23;0.2	1135;1225
AlaAGC	cluster5	tRNA-Ala-AGC-4	nuc	32	T	1	1	1	1	0.12	0.065;0.13;0.21	199;318;709	0.17	0.14;0.2	414;436	0.12	0.14;0.11	915;1410	0.14	0.2;0.096	852;991
AlaAGC	cluster5	tRNA-Ala-AGC-4	nuc	33	A	0	0	0	0	0.11	0.11;0.11;0.1	188;317;689	0.11	0.12;0.11	405;432	0.13	0.14;0.12	893;1387	0.098	0.11;0.089	840;973
AlaAGC	cluster5	tRNA-Ala-AGC-4	nuc	34	G	0	0	0	0	0.012	0.02;0.0097;0.0095	148;210;516	0.018	0.021;0.015	287;263	0.0048	0.0085;0.0027	584;1105	0.01	0.017;0.0058	458;687
AlaAGC	cluster5	tRNA-Ala-AGC-4	nuc	35	C	0	0	0	0	0.045	0.049;0.056;0.033	142;209;501	0.053	0.056;0.049	284;263	0.056	0.088;0.036	579;1106	0.095	0.14;0.065	452;689
AlaAGC	cluster5	tRNA-Ala-AGC-4	nuc	36	A	1	1	1	1	0.088	0.082;0.088;0.095	145;209;501	0.076	0.071;0.083	282;265	0.076	0.096;0.06	584;1114	0.083	0.15;0.045	441;685
AlaAGC	cluster5	tRNA-Ala-AGC-4	nuc	37	T	0	0	0	0	0.036	0.021;0.12;0.019	143;213;591	0.056	0.087;0.036	320;274	0.091	0.15;0.057	775;1217	0.1	0.13;0.086	546;791
AlaAGC	cluster5	tRNA-Ala-AGC-4	nuc	38	G	0	0	1	0	0.022	0.025;0.02;0.02	157;247;882	0.013	0.02;0.0081	400;371	0.02	0.023;0.018	1276;1704	0.025	0.028;0.022	850;1059
AlaAGC	cluster5	tRNA-Ala-AGC-4	nuc	39	C	0	0	0	0	0.015	0.012;0.017;0.016	161;257;943	0.016	0.031;0.0079	419;379	0.021	0.031;0.014	1366;1760	0.03	0.031;0.029	901;1108
AlaAGC	cluster5	tRNA-Ala-AGC-4	nuc	40	A	0	0	0	0	0.0069	0.01;0.0049;0.0067	199;298;1015	0.01	0.0069;0.015	435;401	0.0075	0.01;0.0055	1449;1831	0.015	0.018;0.012	964;1146
AlaAGC	cluster5	tRNA-Ala-AGC-4	nuc	41	T	0	0	0	1	0.018	0.02;0.023;0.013	201;315;1026	0.018	0.025;0.012	438;401	0.022	0.027;0.018	1472;1842	0.036	0.042;0.031	965;1150
AlaAGC	cluster5	tRNA-Ala-AGC-4	nuc	42	G	0	0	0	0	0.0063	0.02;0.0039;0.0032	203;310;1023	0.0085	0.0071;0.01	422;393	0.0063	0.009;0.0044	1437;1809	0.0065	0.0094;0.0044	953;1127
AlaAGC	cluster5	tRNA-Ala-AGC-4	nuc	43	A	0	0	0	0	0.012	0.019;0.0071;0.013	259;391;1128	0.0039	0.0021;0.0071	473;420	0.0083	0.0078;0.0088	1538;1926	0.011	0.015;0.0077	1017;1173
AlaAGC	cluster5	tRNA-Ala-AGC-4	nuc	44	G	0	0	0	0	0.007	0.0075;0.0061;0.0076	264;394;1145	0.0068	0.0065;0.0071	459;420	0.0026	0.0032;0.0021	1543;1942	0.0077	0.0079;0.0076	1018;1182
AlaAGC	cluster5	tRNA-Ala-AGC-4	nuc	45	G	0	0	0	0	0.014	0.029;0.011;0.0076	272;394;1146	0.007	0.011;0.0046	474;431	0.012	0.013;0.011	1570;1960	0.013	0.012;0.013	1019;1197
AlaAGC	cluster5	tRNA-Ala-AGC-4	nuc	46	T	0	0	0	0	0.0064	0.0071;0.0054;0.0069	282;581;1291	0.008	0.0049;0.013	612;607	0.007	0.012;0.0042	1720;2119	0.01	0.01;0.011	1187;1310
AlaAGC	cluster5	tRNA-Ala-AGC-4	nuc	47	C	0	0	0	0	0.0053	0.0072;0.0062;0.0034	276;589;1298	0.0032	0.0032;0.0033	620;613	0.0033	0.0047;0.0024	1709;2107	0.0028	0.0033;0.0023	1203;1297
AlaAGC	cluster5	tRNA-Ala-AGC-4	nuc	48	C	0	0	0	0	0.01	0.014;0.014;0.0051	282;587;1317	0.0032	0.0032;0.0033	616;613	0.0052	0.0081;0.0033	1723;2126	0.0053	0.0091;0.0031	1208;1305
AlaAGC	cluster5	tRNA-Ala-AGC-4	nuc	49	C	0	0	0	0	0.014	0.014;0.012;0.016	287;607;1316	0.012	0.0095;0.016	633;626	0.0089	0.007;0.011	1715;2141	0.014	0.014;0.014	1228;1313
AlaAGC	cluster5	tRNA-Ala-AGC-4	nuc	50	G	0	0	0	0	0.015	0.01;0.032;0.011	292;639;1368	0.014	0.012;0.018	694;675	0.015	0.012;0.019	1760;2181	0.02	0.015;0.026	1277;1355
AlaAGC	cluster5	tRNA-Ala-AGC-4	nuc	51	G	0	0	0	0	0.0071	0.01;0.0045;0.0079	293;629;1331	0.0029	0.0029;0.003	690;668	0.0023	0.0029;0.0019	1741;2152	0.0088	0.01;0.0076	1261;1322
AlaAGC	cluster5	tRNA-Ala-AGC-4	nuc	52	G	0	0	0	0	0.0064	0.0069;0.0082;0.0046	290;647;1347	0.0056	0.0043;0.0074	704;673	0.0032	0.0028;0.0036	1768;2205	0.0068	0.0063;0.0074	1277;1342
AlaAGC	cluster5	tRNA-Ala-AGC-4	nuc	53	T	0	0	0	0	0.0097	0.016;0.0092;0.006	307;661;1413	0.0049	0.0027;0.0087	729;692	0.0047	0.0055;0.004	1820;2238	0.0056	0.0053;0.0059	1311;1359
AlaAGC	cluster5	tRNA-Ala-AGC-4	nuc	54	T	0	0	0	0	0.017	0.026;0.017;0.011	341;725;1493	0.018	0.014;0.022	772;720	0.0094	0.011;0.0083	1882;2292	0.017	0.019;0.016	1349;1396
AlaAGC	cluster5	tRNA-Ala-AGC-4	nuc	55	C	0	0	0	0	0.014	0.023;0.017;0.0067	352;746;1512	0.011	0.012;0.011	779;736	0.0086	0.013;0.0057	1894;2294	0.013	0.015;0.011	1364;1400
AlaAGC	cluster5	tRNA-Ala-AGC-4	nuc	56	G	0	0	0	0	0.011	0.011;0.011;0.01	362;763;1519	0.011	0.01;0.012	791;734	0.0088	0.013;0.0061	1897;2295	0.014	0.017;0.012	1366;1404
AlaAGC	cluster5	tRNA-Ala-AGC-4	nuc	57	A	1	1	1	1	0.17	0.17;0.18;0.17	358;771;1506	0.21	0.2;0.21	783;736	0.14	0.13;0.16	1885;2290	0.19	0.25;0.15	1359;1380
AlaAGC	cluster5	tRNA-Ala-AGC-4	nuc	58	T	0	0	0	0	0.0046	0.008;0.0032;0.0038	373;779;1547	0.0039	0.0037;0.0041	801;737	0.0033	0.0036;0.003	1955;2333	0.0042	0.0036;0.005	1394;1413
AlaAGC	cluster5	tRNA-Ala-AGC-4	nuc	59	C	0	0	0	0	0.0029	0.0053;0.0019;0.0025	378;797;1565	0.0044	0.0071;0.0027	839;746	0.0017	0.0035;0.00085	1982;2346	0.002	0.0028;0.0014	1415;1425
AlaAGC	cluster5	tRNA-Ala-AGC-4	nuc	60	C	0	0	0	0	0.0048	0.0078;0.0057;0.0025	383;798;1586	0.0036	0.0048;0.0027	841;736	0.0032	0.003;0.0034	1994;2349	0.0038	0.0035;0.0042	1421;1428
AlaAGC	cluster5	tRNA-Ala-AGC-4	nuc	61	C	0	0	0	0	0.0095	0.013;0.011;0.0062	390;801;1586	0.0063	0.0036;0.011	837;732	0.0081	0.0065;0.01	2001;2366	0.0081	0.0049;0.013	1417;1422
AlaAGC	cluster5	tRNA-Ala-AGC-4	nuc	62	C	0	0	0	0	0.016	0.023;0.02;0.0088	387;792;1582	0.013	0.012;0.015	848;734	0.012	0.011;0.015	1999;2361	0.015	0.011;0.02	1421;1423
AlaAGC	cluster5	tRNA-Ala-AGC-4	nuc	63	A	0	0	0	0	0.0026	0.0077;0.0019;0.0013	389;795;1570	0.0025	0.0024;0.0027	841;738	0.0032	0.003;0.0034	1990;2324	0.0054	0.005;0.0057	1401;1393
AlaAGC	cluster5	tRNA-Ala-AGC-4	nuc	64	G	0	0	0	0	0.0032	0.0052;0.0052;0.0013	381;794;1536	0.0018	0.0024;0.0014	840;730	0.0035	0.0041;0.003	1954;2298	0.0023	0.0014;0.0036	1395;1374
AlaAGC	cluster5	tRNA-Ala-AGC-4	nuc	65	C	0	0	0	0	0.0059	0.008;0.0052;0.005	376;796;1540	0.0057	0.0059;0.0055	840;728	0.0033	0.0036;0.003	1956;2303	0.0054	0.0079;0.0036	1392;1371
AlaAGC	cluster5	tRNA-Ala-AGC-4	nuc	66	A	0	0	0	0	0.0054	0.0053;0.011;0.0026	374;778;1509	0.0026	0.0048;0.0014	826;719	0.0065	0.0087;0.0048	1943;2269	0.0075	0.0095;0.0059	1362;1352
AlaAGC	cluster5	tRNA-Ala-AGC-4	nuc	67	T	0	0	0	0	0.0051	0.0053;0.0033;0.0077	377;781;1526	0.0039	0.0036;0.0041	828;722	0.0033	0.0036;0.003	1948;2296	0.0044	0.0029;0.0066	1382;1371
AlaAGC	cluster5	tRNA-Ala-AGC-4	nuc	68	C	0	0	0	0	0.0034	0.008;0.0013;0.0038	372;785;1520	0.0041	0.0024;0.0069	837;722	0.0038	0.0036;0.0039	1944;2287	0.0025	0.0043;0.0015	1384;1368
AlaAGC	cluster5	tRNA-Ala-AGC-4	nuc	69	T	0	0	0	0	0.0065	0.0054;0.0092;0.0054	368;738;1518	0.0081	0.009;0.0073	778;683	0.012	0.014;0.0092	1946;2277	0.013	0.012;0.015	1376;1363
AlaAGC	cluster5	tRNA-Ala-AGC-4	nuc	70	C	0	0	0	0	0.0053	0.0055;0.0053;0.0051	363;776;1505	0.0058	0.0061;0.0056	822;712	0.0051	0.0042;0.0062	1923;2260	0.0057	0.0073;0.0045	1369;1346
AlaAGC	cluster5	tRNA-Ala-AGC-4	nuc	71	C	0	0	0	0	0.014	0.014;0.023;0.0091	363;769;1504	0.015	0.011;0.021	818;712	0.017	0.015;0.02	1919;2248	0.015	0.013;0.016	1371;1338
AlaAGC	cluster5	tRNA-Ala-AGC-4	nuc	72	A	0	0	0	0	0.007	0.014;0.0094;0.0026	362;767;1494	0.0098	0.0085;0.011	822;704	0.0092	0.0079;0.011	1893;2232	0.007	0.0074;0.0067	1356;1334
AlaAGC	cluster6	tRNA-Ala-AGC-6	nuc	1	G	0	0	0	0	0.26	0.23;0.25;0.3	296;348;2811	0.36	0.36;0.37	904;698	0.35	0.33;0.37	2412;2349	0.31	0.3;0.31	1917;1706
AlaAGC	cluster6	tRNA-Ala-AGC-6	nuc	2	G	0	0	0	0	0.012	0.02;0.0062;0.016	296;256;2273	0.0075	0.0051;0.011	591;453	0.0097	0.0093;0.01	1719;1584	0.009	0.011;0.0076	1419;1310
AlaAGC	cluster6	tRNA-Ala-AGC-6	nuc	3	G	0	0	0	0	0.0052	0.0095;0.0038;0.0039	314;256;2353	0.0038	0.0033;0.0044	601;454	0.0061	0.0068;0.0055	1769;1624	0.0038	0.0048;0.003	1460;1351
AlaAGC	cluster6	tRNA-Ala-AGC-6	nuc	4	G	0	0	0	0	0.0025	0.0031;0.0013;0.0039	319;256;2399	0.0019	0.0017;0.0022	603;458	0.0023	0.0022;0.0024	1785;1648	0.0021	0.002;0.0022	1465;1375
AlaAGC	cluster6	tRNA-Ala-AGC-6	nuc	5	G	0	0	0	0	0.26	0.28;0.22;0.29	445;359;3070	0.35	0.35;0.36	929;717	0.32	0.3;0.34	2534;2496	0.29	0.28;0.3	2046;1961
AlaAGC	cluster6	tRNA-Ala-AGC-6	nuc	6	T	0	0	0	0	0.0066	0.009;0.0028;0.012	332;258;2485	0.0037	0.0016;0.0086	614;462	0.0098	0.01;0.0093	1842;1712	0.0067	0.0046;0.0099	1526;1417
AlaAGC	cluster6	tRNA-Ala-AGC-6	nuc	7	A	0	0	0	0	0.0022	0.0031;0.00086;0.0039	320;258;2336	0.0046	0.0016;0.013	614;462	0.002	0.0017;0.0025	1764;1630	0.0043	0.0041;0.0044	1460;1358
AlaAGC	cluster6	tRNA-Ala-AGC-6	nuc	8	T	0	0	0	0	0.0033	0.0029;0.0032;0.0039	341;257;2525	0.0042	0.0016;0.011	616;464	0.0027	0.0021;0.0034	1878;1747	0.003	0.0032;0.0028	1549;1446
AlaAGC	cluster6	tRNA-Ala-AGC-6	nuc	9	A	0	0	0	0	0.0045	0.0059;0.004;0.0038	338;264;2491	0.0026	0.0016;0.0042	616;472	0.0014	0.0016;0.0012	1884;1733	0.0026	0.0032;0.0021	1545;1427
AlaAGC	cluster6	tRNA-Ala-AGC-6	nuc	10	G	0	0	0	0	0.0073	0.0059;0.0088;0.0076	336;263;2509	0.0058	0.0081;0.0042	618;475	0.0041	0.0037;0.0046	1905;1744	0.0086	0.009;0.0083	1548;1449
AlaAGC	cluster6	tRNA-Ala-AGC-6	nuc	11	C	0	0	0	0	0.0021	0.0029;0.0008;0.0038	339;262;2506	0.0026	0.0032;0.0021	622;473	0.0011	0.0011;0.0012	1892;1738	0.0016	0.0013;0.0021	1536;1448
AlaAGC	cluster6	tRNA-Ala-AGC-6	nuc	12	T	0	0	0	0	0.0055	0.0087;0.0047;0.004	342;246;2563	0.0047	0.005;0.0043	599;459	0.0035	0.0036;0.0034	1935;1776	0.0044	0.0032;0.0061	1581;1468
AlaAGC	cluster6	tRNA-Ala-AGC-6	nuc	13	C	0	0	0	0	0.0016	0.0029;0.00039;0.0038	339;262;2535	0.0019	0.0016;0.0021	615;472	0.00055	0.00053;0.00057	1903;1766	0.00066	0.00064;0.00069	1568;1453
AlaAGC	cluster6	tRNA-Ala-AGC-6	nuc	14	A	0	0	0	0	0.0052	0.0029;0.0032;0.015	340;264;2530	0.0052	0.0065;0.0042	619;477	0.004	0.0047;0.0034	1909;1763	0.0035	0.0045;0.0028	1572;1451
AlaAGC	cluster6	tRNA-Ala-AGC-6	nuc	15	G	0	0	0	0	0.011	0.0087;0.022;0.0075	342;264;2600	0.0052	0.0064;0.0042	621;477	0.0027	0.0026;0.0028	1935;1777	0.01	0.011;0.01	1601;1480
AlaAGC	cluster6	tRNA-Ala-AGC-6	nuc	16	C	0	0	0	0	0.018	0.15;0.011;0.0039	385;258;2456	0.0018	0.0016;0.0021	620;474	0.0046	0.0037;0.0057	1876;1739	0.029	0.019;0.046	1555;1488
AlaAGC	cluster6	tRNA-Ala-AGC-6	nuc	17	G	0	0	0	0	0.006	0.0061;0.0046;0.0077	329;259;2415	0.0026	0.0016;0.0042	615;472	0.0043	0.0032;0.0058	1860;1714	0.0072	0.0066;0.0078	1512;1410
AlaAGC	cluster6	tRNA-Ala-AGC-6	nuc	18	G	0	0	0	0	0.071	0.078;0.079;0.058	331;259;2392	0.038	0.042;0.034	611;473	0.059	0.052;0.066	1850;1699	0.063	0.075;0.053	1499;1406
AlaAGC	cluster6	tRNA-Ala-AGC-6	nuc	19	T	0	0	1	1	0.072	0.22;0.068;0.024	307;246;2199	0.023	0.035;0.015	594;463	0.04	0.041;0.04	1781;1610	0.066	0.048;0.09	1398;1342
AlaAGC	cluster6	tRNA-Ala-AGC-6	nuc	20	A	0	0	0	0	0.019	0.023;0.02;0.016	302;247;2192	0.0066	0.01;0.0043	593;460	0.012	0.014;0.011	1764;1596	0.015	0.016;0.014	1377;1328
AlaAGC	cluster6	tRNA-Ala-AGC-6	nuc	21	G	0	0	0	0	0.21	0.18;0.2;0.26	280;218;1919	0.091	0.1;0.083	545;423	0.04	0.13;0.012	1578;1421	0.14	0.15;0.13	1255;1191
AlaAGC	cluster6	tRNA-Ala-AGC-6	nuc	22	A	0	0	0	0	0.0097	0.011;0.0096;0.009	277;222;1881	0.0051	0.011;0.0024	544;423	0.011	0.0083;0.013	1560;1415	0.007	0.0072;0.0068	1253;1170
AlaAGC	cluster6	tRNA-Ala-AGC-6	nuc	23	G	1	0	1	1	0.076	0.075;0.079;0.074	226;161;1491	0.028	0.029;0.028	486;390	0.044	0.048;0.04	1364;1386	0.055	0.05;0.062	1044;1018
AlaAGC	cluster6	tRNA-Ala-AGC-6	nuc	24	C	0	0	0	0	0.03	0.024;0.034;0.032	211;154;1420	0.0099	0.013;0.0078	476;383	0.012	0.011;0.013	1307;1350	0.027	0.029;0.024	1004;979
AlaAGC	cluster6	tRNA-Ala-AGC-6	nuc	25	G	0	0	0	0	0.045	0.038;0.046;0.051	209;155;1413	0.012	0.0084;0.016	476;379	0.015	0.017;0.013	1323;1353	0.029	0.033;0.026	1009;987
AlaAGC	cluster6	tRNA-Ala-AGC-6	nuc	26	C	1	0	1	1	0.083	0.1;0.08;0.071	205;155;1360	0.039	0.038;0.039	473;380	0.044	0.044;0.045	1300;1344	0.055	0.068;0.045	979;957
AlaAGC	cluster6	tRNA-Ala-AGC-6	nuc	27	G	1	1	1	1	0.094	0.34;0.074;0.033	189;149;1305	0.077	0.076;0.077	460;374	0.059	0.06;0.058	1271;1298	0.099	0.074;0.13	959;924
AlaAGC	cluster6	tRNA-Ala-AGC-6	nuc	28	T	1	1	1	1	0.097	0.063;0.17;0.085	190;152;1201	0.094	0.12;0.076	437;356	0.081	0.08;0.081	1237;1253	0.092	0.088;0.096	916;871
AlaAGC	cluster6	tRNA-Ala-AGC-6	nuc	29	G	0	0	0	0	0.18	0.23;0.18;0.14	177;144;1070	0.15	0.17;0.13	393;339	0.11	0.1;0.12	1169;1182	0.13	0.1;0.17	859;810
AlaAGC	cluster6	tRNA-Ala-AGC-6	nuc	30	C	1	1	1	1	0.16	0.18;0.19;0.11	134;124;858	0.12	0.12;0.13	328;300	0.096	0.092;0.099	1052;1039	0.13	0.11;0.15	771;672
AlaAGC	cluster6	tRNA-Ala-AGC-6	nuc	31	T	1	1	1	1	0.25	0.41;0.26;0.15	122;116;791	0.24	0.26;0.23	308;289	0.15	0.14;0.15	1013;998	0.18	0.16;0.22	739;622
AlaAGC	cluster6	tRNA-Ala-AGC-6	nuc	32	T	1	1	1	1	0.31	0.45;0.35;0.2	91;109;622	0.27	0.26;0.27	245;238	0.17	0.15;0.18	906;873	0.19	0.15;0.24	645;523
AlaAGC	cluster6	tRNA-Ala-AGC-6	nuc	33	A	0	0	0	0	0.11	0.13;0.084;0.11	86;105;618	0.11	0.11;0.12	241;233	0.066	0.052;0.084	891;858	0.081	0.084;0.078	631;514
AlaAGC	cluster6	tRNA-Ala-AGC-6	nuc	34	G	0	0	0	0	0.021	0.024;0.031;0.012	41;85;412	0.0085	0.012;0.006	167;165	0.014	0.015;0.013	751;698	0.017	0.019;0.016	527;384
AlaAGC	cluster6	tRNA-Ala-AGC-6	nuc	35	C	0	0	0	0	0.081	0.14;0.1;0.035	41;85;399	0.041	0.048;0.036	167;165	0.022	0.02;0.024	747;704	0.044	0.051;0.037	529;373
AlaAGC	cluster6	tRNA-Ala-AGC-6	nuc	36	A	1	1	1	1	0.17	0.12;0.16;0.23	39;85;393	0.2	0.16;0.25	165;162	0.18	0.16;0.2	754;701	0.14	0.16;0.13	526;374
AlaAGC	cluster6	tRNA-Ala-AGC-6	nuc	37	T	0	0	0	0	0.036	0.057;0.069;0.012	34;85;392	0.02	0.031;0.012	158;162	0.014	0.0094;0.02	745;716	0.025	0.03;0.021	532;372
AlaAGC	cluster6	tRNA-Ala-AGC-6	nuc	38	G	0	0	0	0	0.028	0.057;0.016;0.025	34;80;373	0.0064	0.0066;0.0062	150;160	0.0055	0.0053;0.0056	752;708	0.01	0.013;0.0082	523;364
AlaAGC	cluster6	tRNA-Ala-AGC-6	nuc	39	C	0	0	0	0	0.035	0.091;0.041;0.012	32;83;368	0.013	0.013;0.013	157;159	0.018	0.011;0.03	742;693	0.024	0.025;0.022	513;360
AlaAGC	cluster6	tRNA-Ala-AGC-6	nuc	40	A	0	0	0	0	0.022	0.028;0.016;0.024	35;81;372	0.013	0.013;0.013	152;155	0.0059	0.004;0.0087	752;688	0.016	0.013;0.019	522;363
AlaAGC	cluster6	tRNA-Ala-AGC-6	nuc	41	C	0	0	0	0	0.039	0.14;0.035;0.012	34;84;374	0.02	0.032;0.013	153;154	0.0075	0.0066;0.0086	762;700	0.011	0.0077;0.016	521;365
AlaAGC	cluster6	tRNA-Ala-AGC-6	nuc	42	G	0	0	0	0	0.022	0.057;0.016;0.012	34;83;372	0.011	0.02;0.0065	149;154	0.0086	0.0066;0.011	761;703	0.013	0.019;0.0083	521;360
AlaAGC	cluster6	tRNA-Ala-AGC-6	nuc	43	A	0	0	0	0	0.012	0.026;0.0054;0.011	37;86;368	0.0065	0.0066;0.0063	150;158	0.0019	0.0026;0.0014	766;700	0.0023	0.002;0.0028	510;357
AlaAGC	cluster6	tRNA-Ala-AGC-6	nuc	44	G	0	0	0	0	0.018	0.029;0.017;0.011	34;87;355	0.0071	0.0073;0.0069	136;144	0.0025	0.0013;0.0045	754;660	0.0049	0.0041;0.0057	482;347
AlaAGC	cluster6	tRNA-Ala-AGC-6	nuc	45	G	0	0	0	0	0.015	0.028;0.0058;0.022	35;89;342	0.01	0.0072;0.014	138;144	0.0049	0.0053;0.0045	752;667	0.006	0.012;0.0029	488;344
AlaAGC	cluster6	tRNA-Ala-AGC-6	nuc	46	T	0	0	0	0	0.026	0.081;0.023;0.0099	36;100;346	0.012	0.0072;0.02	138;149	0.007	0.0066;0.0074	754;677	0.0064	0.014;0.0029	492;349
AlaAGC	cluster6	tRNA-Ala-AGC-6	nuc	47	C	0	0	0	0	0.012	0.029;0.0059;0.0098	34;101;338	0.014	0.014;0.014	138;143	0.0034	0.004;0.003	753;673	0.0059	0.0041;0.0086	490;347
AlaAGC	cluster6	tRNA-Ala-AGC-6	nuc	48	C	0	0	0	0	0.016	0.028;0.015;0.0099	35;100;340	0.014	0.029;0.0067	137;148	0.013	0.011;0.015	759;669	0.0093	0.0061;0.014	494;349
AlaAGC	cluster6	tRNA-Ala-AGC-6	nuc	49	T	0	0	0	0	0.015	0.029;0.012;0.0098	34;101;342	0.01	0.015;0.0068	134;147	0.0069	0.004;0.012	752;670	0.0094	0.01;0.0087	495;343
AlaAGC	cluster6	tRNA-Ala-AGC-6	nuc	50	G	0	0	0	0	0.013	0.029;0.0088;0.0096	34;103;338	0.0071	0.0074;0.0068	135;146	0.011	0.012;0.01	748;670	0.0098	0.0081;0.012	490;341
AlaAGC	cluster6	tRNA-Ala-AGC-6	nuc	51	G	0	0	0	0	0.012	0.029;0.003;0.019	33;104;332	0.0071	0.0074;0.0068	135;145	0.006	0.004;0.0091	743;661	0.0061	0.0041;0.009	485;334
AlaAGC	cluster6	tRNA-Ala-AGC-6	nuc	52	G	0	0	0	0	0.015	0.059;0.0059;0.0095	33;104;336	0.014	0.015;0.014	136;146	0.0075	0.0093;0.0061	750;655	0.0074	0.0061;0.0089	490;337
AlaAGC	cluster6	tRNA-Ala-AGC-6	nuc	53	T	0	0	0	0	0.034	0.029;0.036;0.038	34;105;334	0.017	0.022;0.014	135;146	0.011	0.013;0.0092	745;653	0.015	0.014;0.015	486;334
AlaAGC	cluster6	tRNA-Ala-AGC-6	nuc	54	T	0	0	0	0	0.049	0.027;0.079;0.056	36;107;328	0.062	0.068;0.056	131;142	0.04	0.038;0.042	740;649	0.049	0.055;0.044	490;338
AlaAGC	cluster6	tRNA-Ala-AGC-6	nuc	55	C	0	0	0	0	0.021	0.027;0.035;0.0093	36;107;316	0.03	0.031;0.028	126;141	0.032	0.03;0.033	722;630	0.047	0.047;0.046	465;325
AlaAGC	cluster6	tRNA-Ala-AGC-6	nuc	56	A	0	0	0	0	0.017	0.028;0.019;0.0094	35;105;315	0.019	0.016;0.022	124;137	0.014	0.015;0.013	719;636	0.015	0.0085;0.025	468;322
AlaAGC	cluster6	tRNA-Ala-AGC-6	nuc	57	A	0	1	1	1	0.18	0.14;0.13;0.3	34;102;285	0.21	0.2;0.23	116;134	0.16	0.14;0.19	665;583	0.17	0.16;0.18	426;303
AlaAGC	cluster6	tRNA-Ala-AGC-6	nuc	58	T	0	0	0	0	0.014	0.029;0.01;0.0097	34;102;290	0.011	0.0084;0.015	118;132	0.0062	0.0045;0.0084	665;591	0.0095	0.0092;0.0098	433;305
AlaAGC	cluster6	tRNA-Ala-AGC-6	nuc	59	C	0	0	0	0	0.012	0.028;0.0068;0.0096	35;103;292	0.011	0.0082;0.015	121;133	0.0062	0.0075;0.0051	667;588	0.0096	0.007;0.013	427;305
AlaAGC	cluster6	tRNA-Ala-AGC-6	nuc	60	C	0	0	0	0	0.018	0.028;0.02;0.0096	35;103;292	0.014	0.0084;0.022	118;133	0.011	0.011;0.01	656;578	0.018	0.012;0.027	425;297
AlaAGC	cluster6	tRNA-Ala-AGC-6	nuc	61	C	0	0	0	0	0.023	0.029;0.045;0.0093	34;106;288	0.028	0.017;0.046	115;130	0.019	0.017;0.021	653;582	0.025	0.019;0.033	422;299
AlaAGC	cluster6	tRNA-Ala-AGC-6	nuc	62	C	0	0	0	0	0.042	0.054;0.049;0.028	36;108;282	0.044	0.042;0.045	118;132	0.025	0.022;0.03	648;575	0.017	0.017;0.017	419;293
AlaAGC	cluster6	tRNA-Ala-AGC-6	nuc	63	A	0	0	0	0	0.018	0.028;0.022;0.0094	35;105;273	0.014	0.026;0.0076	115;130	0.01	0.016;0.007	643;574	0.011	0.012;0.01	418;286
AlaAGC	cluster6	tRNA-Ala-AGC-6	nuc	64	A	0	0	0	0	0.025	0.057;0.027;0.0095	34;104;255	0.017	0.018;0.017	110;119	0.019	0.011;0.033	612;550	0.01	0.015;0.0072	402;277
AlaAGC	cluster6	tRNA-Ala-AGC-6	nuc	65	T	0	0	0	0	0.025	0.029;0.027;0.019	33;102;261	0.021	0.018;0.025	109;118	0.014	0.018;0.011	609;548	0.012	0.0098;0.014	408;279
AlaAGC	cluster6	tRNA-Ala-AGC-6	nuc	66	A	0	0	0	0	0.015	0.029;0.012;0.0098	33;101;251	0.012	0.018;0.0085	108;117	0.008	0.012;0.0055	601;541	0.0098	0.013;0.0074	386;270
AlaAGC	cluster6	tRNA-Ala-AGC-6	nuc	67	C	0	0	0	0	0.017	0.031;0.016;0.0099	31;100;242	0.013	0.019;0.0086	106;115	0.0076	0.01;0.0057	589;521	0.01	0.013;0.0077	384;260
AlaAGC	cluster6	tRNA-Ala-AGC-6	nuc	68	C	0	0	0	0	0.035	0.03;0.048;0.029	32;101;248	0.035	0.029;0.043	103;114	0.031	0.027;0.036	593;524	0.031	0.026;0.038	391;262
AlaAGC	cluster6	tRNA-Ala-AGC-6	nuc	69	T	0	0	0	0	0.032	0.031;0.032;0.031	31;96;246	0.024	0.02;0.029	99;104	0.0099	0.017;0.0057	591;521	0.0044	0.0051;0.0038	389;263
AlaAGC	cluster6	tRNA-Ala-AGC-6	nuc	70	C	0	0	0	0	0.028	0.03;0.025;0.03	32;100;240	0.016	0.029;0.009	102;110	0.015	0.014;0.017	584;521	0.011	0.01;0.011	389;263
AlaAGC	cluster6	tRNA-Ala-AGC-6	nuc	71	C	0	0	0	0	0.023	0.03;0.021;0.02	32;97;240	0.019	0.019;0.018	102;109	0.013	0.016;0.012	575;515	0.022	0.026;0.019	387;261
AlaAGC	cluster6	tRNA-Ala-AGC-6	nuc	72	A	0	0	0	0	0.017	0.03;0.0083;0.021	32;96;239	0.013	0.01;0.018	99;109	0.01	0.01;0.0097	573;517	0.016	0.013;0.019	390;259
AlaAGC	cluster7	NA	nuc	1	G	0	0	0	0	0.1	0.09;0.14;0.082	841;1492;8172	0.073	0.081;0.066	3424;2395	0.18	0.17;0.19	6903;7657	0.12	0.087;0.18	6382;5234
AlaAGC	cluster7	NA	nuc	2	G	0	0	0	0	0.068	0.06;0.083;0.063	895;1490;8390	0.058	0.068;0.05	3461;2403	0.12	0.11;0.13	7005;7797	0.077	0.051;0.12	6726;5315
AlaAGC	cluster7	NA	nuc	3	G	0	0	0	0	0.004	0.01;0.0044;0.0014	875;1409;8009	0.0014	0.0015;0.0013	3272;2309	0.0067	0.0055;0.0081	6515;7124	0.007	0.0084;0.0059	6690;4913
AlaAGC	cluster7	NA	nuc	4	G	0	0	0	0	0.0019	0.0011;0.0015;0.0042	883;1418;7994	0.0014	0.0015;0.0013	3294;2323	0.0018	0.0023;0.0015	6656;7252	0.0011	0.001;0.0012	6834;5037
AlaAGC	cluster7	NA	nuc	5	G	0	0	0	0	0.091	0.078;0.12;0.083	959;1533;8796	0.074	0.08;0.067	3579;2476	0.15	0.14;0.16	7727;8655	0.1	0.068;0.15	7289;5962
AlaAGC	cluster7	NA	nuc	6	T	0	0	0	0	0.0033	0.0064;0.004;0.0014	937;1426;7932	0.0025	0.003;0.0021	3354;2366	0.0032	0.0031;0.0033	7095;7816	0.0028	0.0029;0.0026	7182;5365
AlaAGC	cluster7	NA	nuc	7	G	0	0	0	0	0.0022	0.0011;0.0036;0.0028	932;1430;7860	0.0044	0.0033;0.0059	3349;2359	0.0025	0.0021;0.0028	7052;7765	0.0031	0.0035;0.0028	7140;5345
AlaAGC	cluster7	NA	nuc	8	T	0	0	0	0	0.0021	0.0042;0.0016;0.0014	955;1438;7998	0.0016	0.00089;0.0029	3379;2388	0.0016	0.0017;0.0015	7212;7958	0.0015	0.0014;0.0016	7287;5469
AlaAGC	cluster7	NA	nuc	9	A	0	0	0	0	0.002	0.0021;0.0027;0.0014	939;1424;7835	0.0025	0.003;0.0021	3334;2370	0.002	0.0024;0.0017	7050;7783	0.0021	0.0018;0.0024	7150;5340
AlaAGC	cluster7	NA	nuc	10	G	0	0	0	0	0.0072	0.0064;0.0075;0.0077	940;1432;7881	0.0094	0.0083;0.011	3359;2375	0.0081	0.0077;0.0084	7107;7829	0.011	0.011;0.01	7197;5370
AlaAGC	cluster7	NA	nuc	11	C	0	0	0	0	0.00072	0.0011;0.00051;0.0007	941;1422;7834	0.00071	0.0006;0.00084	3338;2369	0.0006	0.00057;0.00064	7051;7782	0.00046	0.00056;0.00037	7157;5348
AlaAGC	cluster7	NA	nuc	12	T	0	0	0	0	0.0031	0.0031;0.0026;0.0037	954;1351;7937	0.0032	0.0032;0.0031	3150;2234	0.0021	0.0015;0.0029	7167;7926	0.0025	0.0019;0.0033	7259;5432
AlaAGC	cluster7	NA	nuc	13	C	0	0	0	0	0.00099	0.0011;0.00064;0.0014	934;1415;7829	0.00072	0.00061;0.00086	3275;2325	0.00074	0.00042;0.0013	7076;7756	0.00072	0.0007;0.00075	7132;5356
AlaAGC	cluster7	NA	nuc	14	A	0	0	0	0	0.0024	0.0022;0.003;0.0021	926;1413;7788	0.0022	0.0018;0.0025	3300;2357	0.0031	0.003;0.0031	6980;7643	0.0031	0.0035;0.0026	7079;5297
AlaAGC	cluster7	NA	nuc	15	G	0	0	0	0	0.017	0.015;0.021;0.016	962;1456;8041	0.0086	0.0068;0.011	3381;2402	0.014	0.016;0.012	7204;7929	0.015	0.019;0.012	7352;5460
AlaAGC	cluster7	NA	nuc	16	T	0	0	0	0	0.016	0.011;0.023;0.015	966;1459;8069	0.0097	0.0094;0.01	3391;2392	0.013	0.015;0.012	7289;7985	0.016	0.018;0.014	7371;5507
AlaAGC	cluster7	NA	nuc	17	G	1	0	0	1	0.33	0.33;0.3;0.38	943;1420;7766	0.3	0.3;0.31	3325;2340	0.17	0.18;0.16	7029;7768	0.17	0.15;0.19	7151;5330
AlaAGC	cluster7	NA	nuc	18	G	0	0	0	0	0.054	0.092;0.026;0.064	638;883;5476	0.027	0.031;0.023	2335;1619	0.022	0.021;0.022	5726;6457	0.021	0.019;0.023	6039;4299
AlaAGC	cluster7	NA	nuc	19	T	1	1	0	1	0.074	0.074;0.069;0.081	583;840;5351	0.053	0.049;0.057	2311;1611	0.043	0.045;0.041	5627;6374	0.058	0.056;0.06	5949;4236
AlaAGC	cluster7	NA	nuc	20	A	0	0	0	0	0.021	0.031;0.02;0.015	551;822;5138	0.018	0.025;0.013	2248;1557	0.012	0.012;0.013	5410;6101	0.026	0.02;0.033	5790;4077
AlaAGC	cluster7	NA	nuc	21	G	0	0	0	0	0.022	0.02;0.02;0.028	344;540;3743	0.026	0.023;0.029	1473;1050	0.017	0.019;0.016	3946;4640	0.089	0.33;0.024	4707;2923
AlaAGC	cluster7	NA	nuc	22	A	0	0	0	0	0.02	0.026;0.021;0.016	312;510;3425	0.0089	0.011;0.0071	1411;991	0.019	0.017;0.021	3634;4261	0.021	0.019;0.023	4415;2695
AlaAGC	cluster7	NA	nuc	23	G	1	0	1	1	0.21	0.21;0.19;0.24	262;437;3047	0.17	0.19;0.15	1221;895	0.14	0.14;0.14	3275;3900	0.16	0.16;0.15	2544;2345
AlaAGC	cluster7	NA	nuc	24	C	0	0	0	0	0.021	0.047;0.015;0.012	190;326;2334	0.018	0.017;0.019	948;736	0.021	0.022;0.021	2710;3183	0.02	0.025;0.017	1951;1917
AlaAGC	cluster7	NA	nuc	25	G	1	0	0	1	0.063	0.075;0.05;0.066	159;302;2206	0.051	0.049;0.053	912;713	0.04	0.041;0.039	2514;2969	0.038	0.055;0.027	1771;1804
AlaAGC	cluster7	NA	nuc	26	T	0	0	0	0	0.1	0.095;0.079;0.15	157;346;2258	0.1	0.098;0.11	975;775	0.078	0.078;0.077	2554;3046	0.076	0.11;0.053	1824;1806
AlaAGC	cluster7	NA	nuc	27	A	0	0	0	0	0.026	0.042;0.015;0.027	143;290;2029	0.015	0.016;0.015	879;685	0.02	0.02;0.02	2333;2737	0.021	0.023;0.019	1576;1650
AlaAGC	cluster7	NA	nuc	28	T	1	1	1	1	0.057	0.053;0.058;0.06	93;132;1164	0.082	0.099;0.067	321;178	0.063	0.072;0.055	1365;1625	0.092	0.12;0.07	673;1088
AlaAGC	cluster7	NA	nuc	29	G	0	0	0	0	0.012	0.022;0.011;0.0076	89;131;1129	0.012	0.013;0.011	309;177	0.0061	0.0054;0.007	1303;1573	0.0066	0.0064;0.0067	623;1040
AlaAGC	cluster7	NA	nuc	30	C	0	0	0	0	0.022	0.022;0.029;0.015	88;130;1086	0.029	0.037;0.023	300;176	0.022	0.022;0.021	1244;1534	0.028	0.037;0.021	596;1007
AlaAGC	cluster7	NA	nuc	31	T	0	0	0	0	0.02	0.022;0.022;0.016	90;124;1061	0.0088	0.014;0.0057	294;175	0.015	0.016;0.013	1239;1520	0.0097	0.013;0.0069	592;1011
AlaAGC	cluster7	NA	nuc	32	T	0	0	0	0	0.046	0.078;0.041;0.031	89;127;1040	0.053	0.05;0.056	297;177	0.032	0.037;0.028	1214;1477	0.046	0.057;0.037	580;981
AlaAGC	cluster7	NA	nuc	33	A	0	0	0	0	0.034	0.043;0.015;0.062	91;128;1033	0.019	0.03;0.012	297;172	0.019	0.017;0.02	1224;1470	0.023	0.028;0.018	573;988
AlaAGC	cluster7	NA	nuc	34	G	0	0	0	0	0.0046	0.011;0.001;0.0081	87;123;962	0.0047	0.0036;0.0062	276;160	0.00079	0.00087;0.00071	1147;1402	0.0014	0.0018;0.0011	542;911
AlaAGC	cluster7	NA	nuc	35	C	0	0	0	0	0.044	0.071;0.032;0.039	84;126;951	0.053	0.041;0.068	269;161	0.033	0.037;0.029	1135;1389	0.026	0.027;0.025	525;907
AlaAGC	cluster7	NA	nuc	36	A	0	0	0	0	0.029	0.047;0.012;0.042	84;118;931	0.017	0.015;0.019	264;156	0.012	0.012;0.013	1118;1367	0.015	0.017;0.012	525;889
AlaAGC	cluster7	NA	nuc	37	T	0	0	0	0	0.046	0.091;0.038;0.028	65;106;805	0.04	0.053;0.03	225;131	0.033	0.035;0.032	1023;1263	0.031	0.041;0.023	489;813
AlaAGC	cluster7	NA	nuc	38	T	0	0	1	1	0.066	0.1;0.076;0.038	58;105;765	0.083	0.08;0.085	211;128	0.086	0.083;0.089	982;1208	0.063	0.064;0.061	467;783
AlaAGC	cluster7	NA	nuc	39	C	0	0	0	0	0.12	0.055;0.25;0.13	54;104;736	0.17	0.18;0.16	202;126	0.17	0.14;0.2	906;1147	0.16	0.15;0.17	444;744
AlaAGC	cluster7	NA	nuc	40	A	0	0	0	0	0.019	0.018;0.0094;0.038	54;105;740	0.0063	0.005;0.0081	200;123	0.0022	0.0011;0.0044	899;1139	0.011	0.014;0.0093	435;748
AlaAGC	cluster7	NA	nuc	41	T	0	0	0	0	0.052	0.06;0.029;0.08	49;86;525	0.029	0.026;0.032	153;92	0.024	0.027;0.021	699;812	0.037	0.043;0.032	348;587
AlaAGC	cluster7	NA	nuc	42	G	0	0	0	0	0.071	0.12;0.034;0.087	50;79;497	0.026	0.029;0.023	138;86	0.034	0.034;0.034	679;774	0.034	0.028;0.043	325;558
AlaAGC	cluster7	NA	nuc	43	A	0	0	0	0	0.036	0.06;0.031;0.025	49;80;489	0.012	0.013;0.011	149;92	0.019	0.023;0.016	665;769	0.022	0.019;0.025	320;565
AlaAGC	cluster7	NA	nuc	44	G	0	0	0	0	0.04	0.05;0.041;0.031	39;64;318	0.016	0.0091;0.029	109;69	0.04	0.046;0.034	520;524	0.034	0.024;0.046	246;344
AlaAGC	cluster7	NA	nuc	45	G	0	0	0	0	0.03	0.054;0.031;0.015	36;64;317	0.056	0.054;0.057	110;69	0.021	0.023;0.019	512;519	0.027	0.036;0.02	246;346
AlaAGC	cluster7	NA	nuc	46	C	0	0	0	0	0.05	0.054;0.049;0.048	36;62;324	0.04	0.036;0.044	110;67	0.014	0.012;0.017	505;522	0.024	0.025;0.023	242;354
AlaAGC	cluster7	NA	nuc	47	T	0	0	0	0	0.045	0.027;0.089;0.037	36;53;325	0.045	0.11;0.018	90;54	0.044	0.05;0.038	499;523	0.053	0.051;0.056	236;353
AlaAGC	cluster7	NA	nuc	48	C	0	0	0	0	0.066	0.083;0.054;0.065	35;61;295	0.053	0.062;0.045	95;65	0.033	0.035;0.032	488;497	0.051	0.047;0.055	233;343
AlaAGC	cluster7	NA	nuc	49	T	0	0	1	1	0.07	0.088;0.046;0.085	33;58;281	0.06	0.033;0.11	89;64	0.062	0.08;0.048	475;496	0.079	0.093;0.067	226;329
AlaAGC	cluster7	NA	nuc	50	G	0	0	0	0	0.13	0.2;0.095;0.11	29;54;272	0.17	0.21;0.13	84;60	0.15	0.15;0.14	445;472	0.16	0.19;0.13	221;310
AlaAGC	cluster7	NA	nuc	51	G	0	0	0	0	0.042	0.037;0.053;0.038	26;52;246	0.017	0.016;0.019	62;53	0.03	0.033;0.027	365;401	0.08	0.085;0.075	175;253
AlaAGC	cluster7	NA	nuc	52	G	0	0	0	0	0.034	0.074;0.026;0.02	26;49;231	0.027	0.013;0.054	74;55	0.023	0.02;0.028	353;399	0.025	0.031;0.02	159;248
AlaAGC	cluster7	NA	nuc	53	T	0	0	0	0	0.026	0.038;0.024;0.019	25;51;245	0.022	0.026;0.018	76;55	0.034	0.041;0.029	369;416	0.045	0.04;0.05	172;257
AlaAGC	cluster7	NA	nuc	54	T	0	0	1	0	0.059	0.071;0.047;0.06	27;49;234	0.06	0.067;0.055	74;54	0.065	0.075;0.056	359;410	0.049	0.056;0.044	161;249
AlaAGC	cluster7	NA	nuc	55	C	0	0	0	0	0.035	0.037;0.03;0.041	26;48;236	0.048	0.042;0.054	70;55	0.023	0.033;0.016	336;382	0.035	0.032;0.037	156;239
AlaAGC	cluster7	NA	nuc	56	G	0	0	0	0	0.056	0.11;0.078;0.021	26;47;218	0.042	0.03;0.059	66;50	0.07	0.084;0.058	321;376	0.068	0.068;0.068	147;234
AlaAGC	cluster7	NA	nuc	57	A	1	1	1	1	0.35	0.29;0.29;0.53	27;46;220	0.57	0.54;0.6	64;51	0.36	0.32;0.42	321;369	0.38	0.35;0.41	140;221
AlaAGC	cluster7	NA	nuc	58	T	0	0	0	0	0.032	0.077;0.019;0.022	25;45;208	0.025	0.031;0.019	63;51	0.0072	0.0095;0.0054	314;369	0.0056	0.007;0.0045	141;220
AlaAGC	cluster7	NA	nuc	59	C	0	0	0	0	0.031	0.045;0.015;0.043	21;45;205	0.017	0.015;0.02	65;50	0.0075	0.0099;0.0056	303;354	0.0082	0.007;0.0095	142;209
AlaAGC	cluster7	NA	nuc	60	C	0	0	0	0	0.041	0.083;0.036;0.023	23;43;191	0.031	0.015;0.062	66;47	0.016	0.017;0.014	292;352	0.018	0.022;0.014	136;206
AlaAGC	cluster7	NA	nuc	61	C	0	0	0	0	0.034	0.04;0.021;0.049	24;40;193	0.044	0.032;0.061	62;48	0.013	0.019;0.0084	310;356	0.021	0.03;0.014	133;206
AlaAGC	cluster7	NA	nuc	62	C	0	0	0	0	0.045	0.12;0.03;0.024	24;40;196	0.026	0.032;0.021	62;47	0.035	0.037;0.032	293;342	0.033	0.04;0.027	124;184
AlaAGC	cluster7	NA	nuc	63	A	0	0	0	0	0.036	0.042;0.048;0.023	23;42;187	0.037	0.032;0.043	62;46	0.034	0.045;0.026	288;343	0.033	0.025;0.042	117;189
AlaAGC	cluster7	NA	nuc	64	G	0	0	0	0	0.024	0.095;0.0059;0.024	20;41;169	0.019	0.018;0.02	56;48	0.0048	0.0036;0.0063	274;315	0.023	0.025;0.022	119;183
AlaAGC	cluster7	NA	nuc	65	C	0	0	0	0	0.089	0.15;0.034;0.14	19;42;177	0.044	0.047;0.041	63;48	0.044	0.044;0.043	270;321	0.047	0.033;0.068	121;189
AlaAGC	cluster7	NA	nuc	66	A	0	0	0	0	0.024	0.05;0.011;0.024	19;40;173	0.019	0.016;0.022	61;45	0.018	0.015;0.023	264;310	0.0098	0.017;0.0056	115;179
AlaAGC	cluster7	NA	nuc	67	C	0	0	0	0	0.042	0.071;0.019;0.057	13;34;159	0.038	0.054;0.026	55;37	0.043	0.039;0.048	227;250	0.043	0.049;0.037	102;133
AlaAGC	cluster7	NA	nuc	68	T	0	0	0	0	0.039	0.077;0.026;0.029	12;33;153	0.032	0.04;0.026	49;37	0.01	0.024;0.0043	208;233	0.028	0.051;0.015	98;131
AlaAGC	cluster7	NA	nuc	69	T	0	0	0	0	0.046	0.083;0.013;0.088	11;33;151	0.041	0.062;0.026	47;37	0.018	0.02;0.017	202;235	0.034	0.052;0.023	96;129
AlaAGC	cluster7	NA	nuc	70	C	0	0	0	0	0.046	0.077;0.02;0.061	12;32;146	0.023	0.02;0.026	50;37	0.023	0.02;0.025	197;235	0.013	0.021;0.008	93;124
AlaAGC	cluster7	NA	nuc	71	C	0	0	0	0	0.034	0.077;0.014;0.037	12;26;139	0.025	0.021;0.029	46;34	0.022	0.021;0.023	186;220	0.023	0.065;0.0079	91;126
AlaAGC	cluster7	NA	nuc	72	A	0	0	0	0	0.035	0.077;0.015;0.037	12;26;129	0.036	0.022;0.059	45;33	0.02	0.016;0.023	183;212	0.014	0.011;0.017	88;120
AlaAGC	cluster8	tRNA-Ala-AGC-9	nuc	1	G	0	0	0	0	NA	NA	NA	NA	NA	NA	0.38	0.33;0.42	29;84	0.16	0.14;0.19	21;20
AlaAGC	cluster8	tRNA-Ala-AGC-9	nuc	2	G	0	0	0	0	NA	NA	NA	NA	NA	NA	0.2	0.12;0.35	24;83	0.083	0.13;0.053	22;18
AlaAGC	cluster8	tRNA-Ala-AGC-9	nuc	3	G	0	0	0	0	NA	NA	NA	NA	NA	NA	0.038	0.08;0.018	24;54	0.047	0.045;0.048	21;20
AlaAGC	cluster8	tRNA-Ala-AGC-9	nuc	4	G	0	0	0	0	NA	NA	NA	NA	NA	NA	0.11	0.23;0.053	30;56	0.077	0.045;0.13	21;22
AlaAGC	cluster8	tRNA-Ala-AGC-9	nuc	5	A	0	0	0	0	NA	NA	NA	NA	NA	NA	0.026	0.04;0.018	24;56	0.048	0.045;0.05	21;19
AlaAGC	cluster8	tRNA-Ala-AGC-9	nuc	6	A	0	0	0	0	NA	NA	NA	NA	NA	NA	0.025	0.037;0.018	26;56	0.048	0.045;0.05	21;19
AlaAGC	cluster8	tRNA-Ala-AGC-9	nuc	7	T	0	0	0	0	NA	NA	NA	NA	NA	NA	0.042	0.11;0.017	27;59	0.045	0.045;0.045	21;21
AlaAGC	cluster8	tRNA-Ala-AGC-9	nuc	8	T	0	0	0	0	NA	NA	NA	NA	NA	NA	0.022	0.031;0.016	31;62	0.038	0.043;0.033	22;29
AlaAGC	cluster8	tRNA-Ala-AGC-9	nuc	9	A	0	0	0	0	NA	NA	NA	NA	NA	NA	0.031	0.062;0.016	31;62	0.038	0.043;0.033	22;29
AlaAGC	cluster8	tRNA-Ala-AGC-9	nuc	10	G	0	0	0	0	NA	NA	NA	NA	NA	NA	0.022	0.032;0.015	30;64	0.037	0.043;0.032	22;30
AlaAGC	cluster8	tRNA-Ala-AGC-9	nuc	11	C	0	0	0	0	NA	NA	NA	NA	NA	NA	0.022	0.032;0.016	30;63	0.037	0.043;0.032	22;30
AlaAGC	cluster8	tRNA-Ala-AGC-9	nuc	12	T	0	0	0	0	NA	NA	NA	NA	NA	NA	0.022	0.031;0.015	31;65	0.051	0.087;0.03	22;32
AlaAGC	cluster8	tRNA-Ala-AGC-9	nuc	13	C	0	0	0	0	NA	NA	NA	NA	NA	NA	0.045	0.067;0.03	29;65	0.037	0.043;0.031	22;31
AlaAGC	cluster8	tRNA-Ala-AGC-9	nuc	14	A	0	0	0	0	NA	NA	NA	NA	NA	NA	0.022	0.032;0.015	30;65	0.037	0.043;0.032	22;30
AlaAGC	cluster8	tRNA-Ala-AGC-9	nuc	15	G	0	0	0	0	NA	NA	NA	NA	NA	NA	0.051	0.088;0.03	33;66	0.037	0.043;0.032	22;30
AlaAGC	cluster8	tRNA-Ala-AGC-9	nuc	16	G	0	0	0	0	NA	NA	NA	NA	NA	NA	0.2	0.15;0.25	25;66	0.24	0.22;0.27	22;25
AlaAGC	cluster8	tRNA-Ala-AGC-9	nuc	17	C	0	0	0	0	NA	NA	NA	NA	NA	NA	0.095	0.097;0.094	30;63	0.12	0.4;0.037	19;26
AlaAGC	cluster8	tRNA-Ala-AGC-9	nuc	18	G	0	0	0	0	NA	NA	NA	NA	NA	NA	0.11	0.17;0.068	28;58	0.089	0.21;0.037	13;26
AlaAGC	cluster8	tRNA-Ala-AGC-9	nuc	19	G	0	0	0	0	NA	NA	NA	NA	NA	NA	0.051	0.077;0.033	25;59	0.051	0.077;0.033	12;29
AlaAGC	cluster8	tRNA-Ala-AGC-9	nuc	20	T	0	0	0	0	NA	NA	NA	NA	NA	NA	0.15	0.14;0.17	27;59	0.15	0.23;0.094	12;31
AlaAGC	cluster8	tRNA-Ala-AGC-9	nuc	21	A	0	0	0	0	NA	NA	NA	NA	NA	NA	0.027	0.042;0.017	23;58	0.047	0.071;0.031	13;31
AlaAGC	cluster8	tRNA-Ala-AGC-9	nuc	22	G	0	0	0	0	NA	NA	NA	NA	NA	NA	0.038	0.087;0.017	22;58	0.096	0.083;0.11	11;26
AlaAGC	cluster8	tRNA-Ala-AGC-9	nuc	23	A	0	0	0	0	NA	NA	NA	NA	NA	NA	0.038	0.042;0.034	23;57	0.13	0.23;0.074	12;26
AlaAGC	cluster8	tRNA-Ala-AGC-9	nuc	24	G	0	0	0	0	NA	NA	NA	NA	NA	NA	0.084	0.18;0.039	21;50	0.1	0.077;0.14	12;21
AlaAGC	cluster8	tRNA-Ala-AGC-9	nuc	37	A	0	0	1	0	NA	NA	NA	NA	NA	NA	0.44	0.55;0.36	19;44	0.54	0.5;0.58	11;18
AlaAGC	cluster8	tRNA-Ala-AGC-9	nuc	38	T	0	0	0	0	NA	NA	NA	NA	NA	NA	0.15	0.11;0.2	34;58	0.19	0.23;0.17	21;23
AlaAGC	cluster8	tRNA-Ala-AGC-9	nuc	39	G	0	0	0	0	NA	NA	NA	NA	NA	NA	0.047	0.019;0.12	53;75	0.12	0.1;0.13	28;38
AlaAGC	cluster8	tRNA-Ala-AGC-9	nuc	40	C	0	0	0	0	NA	NA	NA	NA	NA	NA	0.061	0.069;0.054	57;73	0.04	0.065;0.024	30;40
AlaAGC	cluster8	tRNA-Ala-AGC-9	nuc	41	G	0	0	0	0	NA	NA	NA	NA	NA	NA	0.022	0.042;0.012	70;83	0.035	0.032;0.038	30;51
AlaAGC	cluster8	tRNA-Ala-AGC-9	nuc	42	A	0	0	0	0	NA	NA	NA	NA	NA	NA	0.032	0.029;0.036	69;82	0.036	0.033;0.038	29;51
AlaAGC	cluster8	tRNA-Ala-AGC-9	nuc	43	G	0	0	0	0	NA	NA	NA	NA	NA	NA	0.013	0.014;0.012	71;83	0.044	0.034;0.057	28;52
AlaAGC	cluster8	tRNA-Ala-AGC-9	nuc	44	A	0	0	0	0	NA	NA	NA	NA	NA	NA	0.013	0.014;0.013	71;79	0.025	0.034;0.018	28;54
AlaAGC	cluster8	tRNA-Ala-AGC-9	nuc	45	G	0	0	0	0	NA	NA	NA	NA	NA	NA	0.013	0.013;0.012	74;81	0.036	0.036;0.037	27;53
AlaAGC	cluster8	tRNA-Ala-AGC-9	nuc	46	G	0	0	0	0	NA	NA	NA	NA	NA	NA	0.013	0.014;0.013	71;79	0.026	0.034;0.019	28;52
AlaAGC	cluster8	tRNA-Ala-AGC-9	nuc	47	T	0	0	0	0	NA	NA	NA	NA	NA	NA	0.013	0.013;0.012	74;80	0.026	0.036;0.019	27;51
AlaAGC	cluster8	tRNA-Ala-AGC-9	nuc	48	A	0	0	0	0	NA	NA	NA	NA	NA	NA	0.019	0.014;0.025	71;80	0.027	0.037;0.019	26;51
AlaAGC	cluster8	tRNA-Ala-AGC-9	nuc	49	G	0	0	0	0	NA	NA	NA	NA	NA	NA	0.018	0.027;0.012	73;81	0.026	0.036;0.02	27;50
AlaAGC	cluster8	tRNA-Ala-AGC-9	nuc	50	C	0	0	0	0	NA	NA	NA	NA	NA	NA	0.013	0.014;0.012	72;80	0.026	0.036;0.019	27;52
AlaAGC	cluster8	tRNA-Ala-AGC-9	nuc	51	G	0	0	0	0	NA	NA	NA	NA	NA	NA	0.013	0.014;0.013	72;79	0.037	0.071;0.019	27;51
AlaAGC	cluster8	tRNA-Ala-AGC-9	nuc	52	G	0	0	0	0	NA	NA	NA	NA	NA	NA	0.018	0.014;0.025	72;80	0.046	0.037;0.057	26;52
AlaAGC	cluster8	tRNA-Ala-AGC-9	nuc	53	G	0	0	0	0	NA	NA	NA	NA	NA	NA	0.013	0.014;0.013	72;77	0.027	0.036;0.021	27;47
AlaAGC	cluster8	tRNA-Ala-AGC-9	nuc	54	A	0	0	0	0	NA	NA	NA	NA	NA	NA	0.019	0.028;0.013	71;74	0.04	0.074;0.021	26;46
AlaAGC	cluster8	tRNA-Ala-AGC-9	nuc	55	T	0	0	0	0	NA	NA	NA	NA	NA	NA	0.033	0.028;0.039	71;76	0.047	0.11;0.02	27;48
AlaAGC	cluster8	tRNA-Ala-AGC-9	nuc	56	C	0	0	0	0	NA	NA	NA	NA	NA	NA	0.13	0.15;0.11	71;75	0.09	0.077;0.1	25;47
AlaAGC	cluster8	tRNA-Ala-AGC-9	nuc	57	G	0	0	1	0	NA	NA	NA	NA	NA	NA	0.5	0.63;0.4	70;74	0.62	0.64;0.6	24;47
AlaAGC	cluster8	tRNA-Ala-AGC-9	nuc	58	A	0	0	0	0	NA	NA	NA	NA	NA	NA	0.035	0.03;0.041	66;73	0.042	0.042;0.042	23;47
AlaAGC	cluster9	tRNA-Ala-AGC-5	nuc	1	G	0	0	0	0	0.015	0.022;0.024;0.0067	984;1345;7524	0.0076	0.0069;0.0083	3907;2768	0.033	0.034;0.032	7003;8100	0.022	0.019;0.026	6583;4976
AlaAGC	cluster9	tRNA-Ala-AGC-5	nuc	2	G	0	0	0	0	0.0019	0.0047;0.0021;0.00073	1059;1364;8011	0.0024	0.002;0.0028	3967;2814	0.0023	0.0042;0.0012	7430;8008	0.0036	0.0028;0.0047	7084;5340
AlaAGC	cluster9	tRNA-Ala-AGC-5	nuc	3	G	0	0	0	0	0.0039	0.0092;0.0045;0.0015	1089;1375;8022	0.00066	0.00025;0.0018	4008;2837	0.0033	0.0064;0.0018	7691;7958	0.0067	0.0076;0.0059	7386;5553
AlaAGC	cluster9	tRNA-Ala-AGC-5	nuc	4	G	0	0	0	0	0.0024	0.0027;0.0013;0.0043	1106;1387;7998	0.00093	0.0012;0.0007	4043;2852	0.0029	0.0034;0.0025	7884;7955	0.0012	0.0015;0.001	7555;5715
AlaAGC	cluster9	tRNA-Ala-AGC-5	nuc	5	G	0	0	0	0	0.01	0.013;0.01;0.0072	1122;1382;7859	0.0098	0.0084;0.011	4070;2874	0.015	0.016;0.015	7922;7917	0.011	0.0088;0.014	7577;5842
AlaAGC	cluster9	tRNA-Ala-AGC-5	nuc	6	T	0	0	0	0	0.0029	0.006;0.0028;0.0014	1172;1394;7944	0.0021	0.0027;0.0017	4113;2895	0.0033	0.0034;0.0033	7958;7954	0.003	0.0023;0.0041	7950;6088
AlaAGC	cluster9	tRNA-Ala-AGC-5	nuc	7	G	0	0	0	0	0.00043	0.00085;0.00013;0.00071	1172;1398;7869	0.00041	0.00024;0.00069	4114;2888	0.00022	0.00013;0.00038	7880;7879	0.0002	0.00025;0.00017	7875;6052
AlaAGC	cluster9	tRNA-Ala-AGC-5	nuc	8	T	0	0	0	0	0.0013	0.0025;0.0013;0.00071	1192;1406;7996	0.002	0.0019;0.0021	4140;2912	0.0016	0.0015;0.0016	7996;8002	0.0012	0.0011;0.0013	7991;6174
AlaAGC	cluster9	tRNA-Ala-AGC-5	nuc	9	A	0	0	0	0	0.0016	0.0017;0.0018;0.0014	1177;1389;7860	0.0021	0.0024;0.0017	4089;2892	0.0027	0.0028;0.0027	7826;7868	0.0028	0.0023;0.0033	7835;6057
AlaAGC	cluster9	tRNA-Ala-AGC-5	nuc	10	G	0	0	0	0	0.0085	0.0085;0.0085;0.0086	1177;1398;7912	0.0097	0.0085;0.011	4113;2895	0.0073	0.0081;0.0066	7879;7919	0.0099	0.01;0.0097	7871;6072
AlaAGC	cluster9	tRNA-Ala-AGC-5	nuc	11	C	0	0	0	0	0.00062	0.00085;0.00038;0.00072	1177;1391;7858	0.00029	0.00024;0.00035	4097;2894	0.00031	0.00013;0.00076	7841;7870	0.00029	0.00051;0.00016	7839;6065
AlaAGC	cluster9	tRNA-Ala-AGC-5	nuc	12	T	0	0	0	0	0.0025	0.0042;0.0016;0.0023	1194;1332;7948	0.003	0.0031;0.0029	3900;2751	0.0028	0.002;0.0038	7926;7956	0.0032	0.003;0.0034	7926;6148
AlaAGC	cluster9	tRNA-Ala-AGC-5	nuc	13	C	0	0	0	0	0.0012	0.0017;0.00064;0.0014	1173;1385;7854	0.00042	0.00025;0.0007	4051;2853	0.00099	0.00064;0.0015	7824;7862	0.00077	0.00051;0.0012	7813;6061
AlaAGC	cluster9	tRNA-Ala-AGC-5	nuc	14	A	0	0	0	0	0.0026	0.0026;0.0031;0.0022	1165;1381;7811	0.0035	0.0029;0.0042	4067;2879	0.0033	0.0028;0.0037	7727;7778	0.0029	0.0032;0.0027	7735;6010
AlaAGC	cluster9	tRNA-Ala-AGC-5	nuc	15	G	0	0	0	0	0.016	0.012;0.02;0.017	1199;1424;8087	0.0072	0.0058;0.0089	4150;2934	0.012	0.014;0.011	7969;8000	0.014	0.018;0.012	8011;6199
AlaAGC	cluster9	tRNA-Ala-AGC-5	nuc	16	T	0	0	0	0	0.014	0.0091;0.02;0.015	1211;1437;8065	0.0067	0.0062;0.0074	4219;2974	0.013	0.013;0.012	8024;8021	0.014	0.016;0.012	8042;6399
AlaAGC	cluster9	tRNA-Ala-AGC-5	nuc	17	G	1	0	0	0	0.31	0.26;0.29;0.39	1190;1397;7806	0.24	0.24;0.25	4141;2913	0.15	0.17;0.14	7791;7847	0.15	0.14;0.16	7820;6205
AlaAGC	cluster9	tRNA-Ala-AGC-5	nuc	18	G	0	0	0	0	0.048	0.067;0.026;0.065	885;861;5538	0.02	0.023;0.018	3153;2189	0.019	0.02;0.018	6439;6703	0.017	0.017;0.018	6696;5172
AlaAGC	cluster9	tRNA-Ala-AGC-5	nuc	19	T	1	1	0	1	0.067	0.052;0.065;0.091	830;816;5390	0.039	0.035;0.042	3137;2191	0.035	0.04;0.03	6372;6688	0.051	0.051;0.05	6615;5127
AlaAGC	cluster9	tRNA-Ala-AGC-5	nuc	20	A	0	0	0	0	0.016	0.018;0.015;0.014	794;800;5231	0.013	0.016;0.011	3062;2137	0.008	0.0092;0.0069	6166;6509	0.02	0.017;0.024	6449;4953
AlaAGC	cluster9	tRNA-Ala-AGC-5	nuc	21	G	0	0	0	0	0.018	0.012;0.018;0.025	589;517;3901	0.016	0.015;0.018	2290;1618	0.012	0.015;0.0094	4797;5515	0.073	0.29;0.018	5346;3796
AlaAGC	cluster9	tRNA-Ala-AGC-5	nuc	22	A	0	0	0	0	0.2	0.3;0.2;0.13	546;483;3633	0.2	0.19;0.2	2237;1559	0.5	0.43;0.58	4535;5294	0.22	0.18;0.26	5062;3548
AlaAGC	cluster9	tRNA-Ala-AGC-5	nuc	23	G	0	0	0	1	0.17	0.11;0.17;0.25	506;414;3280	0.1	0.11;0.092	2037;1467	0.089	0.1;0.077	4238;5123	0.12	0.13;0.11	3225;3232
AlaAGC	cluster9	tRNA-Ala-AGC-5	nuc	24	C	0	0	0	0	0.039	0.032;0.032;0.06	432;300;2594	0.024	0.022;0.026	1762;1304	0.022	0.022;0.021	3704;4648	0.031	0.04;0.024	2615;2794
AlaAGC	cluster9	tRNA-Ala-AGC-5	nuc	25	G	0	0	1	1	0.024	0.02;0.02;0.033	397;275;2460	0.012	0.012;0.013	1729;1273	0.013	0.013;0.012	3512;4440	0.017	0.022;0.013	2436;2661
AlaAGC	cluster9	tRNA-Ala-AGC-5	nuc	26	C	0	0	0	0	0.0064	0.0078;0.0029;0.011	384;268;2374	0.0025	0.0041;0.0016	1705;1269	0.0041	0.0044;0.0038	3441;4442	0.0022	0.0026;0.0019	2333;2569
AlaAGC	cluster9	tRNA-Ala-AGC-5	nuc	27	G	0	0	0	0	0.0034	0.0027;0.0013;0.011	375;268;2281	0.0022	0.003;0.0016	1691;1255	0.0017	0.0018;0.0016	3345;4367	0.0039	0.0054;0.0028	2237;2484
AlaAGC	cluster9	tRNA-Ala-AGC-5	nuc	28	T	1	1	1	1	0.089	0.061;0.12;0.096	373;269;2276	0.096	0.095;0.098	1681;1247	0.048	0.048;0.048	3361;4392	0.086	0.097;0.077	2232;2483
AlaAGC	cluster9	tRNA-Ala-AGC-5	nuc	29	G	0	0	0	0	0.15	0.085;0.22;0.17	352;244;2050	0.19	0.19;0.19	1544;1154	0.086	0.096;0.077	3202;4212	0.13	0.14;0.11	2047;2311
AlaAGC	cluster9	tRNA-Ala-AGC-5	nuc	30	C	0	0	0	0	0.065	0.037;0.12;0.062	326;207;1608	0.082	0.082;0.083	1261;948	0.041	0.045;0.038	2878;3886	0.085	0.083;0.086	1737;2032
AlaAGC	cluster9	tRNA-Ala-AGC-5	nuc	31	T	0	0	0	0	0.26	0.17;0.33;0.33	317;192;1451	0.34	0.36;0.33	1176;869	0.14	0.15;0.12	2754;3752	0.29	0.27;0.32	1619;1896
AlaAGC	cluster9	tRNA-Ala-AGC-5	nuc	32	T	1	1	1	1	0.12	0.1;0.13;0.14	270;131;1010	0.13	0.13;0.13	787;601	0.052	0.07;0.04	2400;3358	0.11	0.097;0.12	1224;1352
AlaAGC	cluster9	tRNA-Ala-AGC-5	nuc	33	A	0	0	0	0	0.023	0.046;0.011;0.023	260;128;973	0.012	0.008;0.017	749;584	0.01	0.01;0.01	2314;3272	0.015	0.015;0.015	1171;1296
AlaAGC	cluster9	tRNA-Ala-AGC-5	nuc	34	G	0	0	0	0	0.021	0.012;0.021;0.034	163;58;605	0.0075	0.017;0.0033	409;304	0.0073	0.01;0.0053	1954;3031	0.0052	0.0023;0.012	879;936
AlaAGC	cluster9	tRNA-Ala-AGC-5	nuc	35	C	0	0	0	0	0.044	0.018;0.069;0.069	164;57;589	0.027	0.027;0.026	403;305	0.011	0.016;0.008	1939;3015	0.035	0.036;0.035	872;908
AlaAGC	cluster9	tRNA-Ala-AGC-5	nuc	36	A	0	0	0	0	0.025	0.018;0.024;0.036	163;55;577	0.017	0.015;0.02	399;303	0.0063	0.0057;0.007	1943;3013	0.011	0.014;0.0087	870;916
AlaAGC	cluster9	tRNA-Ala-AGC-5	nuc	37	T	0	0	0	0	0.017	0.0062;0.041;0.018	160;54;560	0.012	0.02;0.0067	392;296	0.009	0.011;0.0074	1930;2980	0.012	0.02;0.0078	860;896
AlaAGC	cluster9	tRNA-Ala-AGC-5	nuc	38	G	0	0	0	0	0.015	0.013;0.015;0.02	158;50;544	0.017	0.016;0.018	374;281	0.0046	0.0069;0.0031	1889;2949	0.0098	0.012;0.008	837;872
AlaAGC	cluster9	tRNA-Ala-AGC-5	nuc	39	C	0	0	0	0	0.011	0.0063;0.011;0.019	159;52;538	0.0052	0.0079;0.0035	379;288	0.0023	0.0027;0.002	1882;2936	0.0024	0.0024;0.0023	821;865
AlaAGC	cluster9	tRNA-Ala-AGC-5	nuc	40	A	0	0	0	0	0.025	0.039;0.019;0.02	153;49;521	0.0054	0.0082;0.0036	366;280	0.008	0.008;0.008	1865;2878	0.0078	0.0073;0.0082	816;848
AlaAGC	cluster9	tRNA-Ala-AGC-5	nuc	41	C	0	0	0	0	0.0098	0.0064;0.0077;0.019	155;51;517	0.012	0.011;0.014	374;287	0.0023	0.0027;0.0021	1875;2907	0.0048	0.0098;0.0023	816;852
AlaAGC	cluster9	tRNA-Ala-AGC-5	nuc	42	G	0	0	0	0	0.013	0.0065;0.0077;0.04	154;49;521	0.0075	0.0053;0.011	373;283	0.0041	0.0037;0.0045	1875;2920	0.0093	0.012;0.007	813;852
AlaAGC	cluster9	tRNA-Ala-AGC-5	nuc	43	A	0	0	0	0	0.016	0.025;0.0077;0.019	157;51;516	0.0061	0.0054;0.007	372;284	0.0044	0.0032;0.0061	1872;2926	0.003	0.0025;0.0035	805;853
AlaAGC	cluster9	tRNA-Ala-AGC-5	nuc	44	G	0	0	0	0	0.0079	0.013;0.002;0.02	154;50;508	0.0032	0.0028;0.0036	354;277	0.003	0.0022;0.0042	1840;2868	0.003	0.0025;0.0036	784;843
AlaAGC	cluster9	tRNA-Ala-AGC-5	nuc	45	G	0	0	0	0	0.013	0.02;0.0061;0.02	149;50;494	0.0089	0.011;0.0072	359;278	0.0033	0.0044;0.0025	1826;2851	0.0053	0.012;0.0024	774;820
AlaAGC	cluster9	tRNA-Ala-AGC-5	nuc	46	C	0	0	0	0	0.014	0.013;0.0039;0.058	152;51;508	0.0077	0.0083;0.0071	359;279	0.0034	0.0027;0.0042	1841;2888	0.0052	0.0076;0.0036	789;831
AlaAGC	cluster9	tRNA-Ala-AGC-5	nuc	47	C	0	0	0	0	0.023	0.013;0.022;0.041	154;48;504	0.022	0.032;0.015	348;267	0.0084	0.0088;0.008	1810;2875	0.012	0.018;0.0084	782;835
AlaAGC	cluster9	tRNA-Ala-AGC-5	nuc	48	C	0	0	0	0	0.027	0.013;0.038;0.038	154;51;501	0.031	0.037;0.026	350;271	0.013	0.013;0.013	1819;2877	0.019	0.015;0.023	779;826
AlaAGC	cluster9	tRNA-Ala-AGC-5	nuc	49	T	0	0	0	0	0.0081	0.0065;0.0041;0.02	152;50;482	0.0033	0.0029;0.0037	342;268	0.0011	0.0016;0.0007	1827;2870	0.0043	0.0039;0.0048	774;824
AlaAGC	cluster9	tRNA-Ala-AGC-5	nuc	50	G	0	0	0	0	0.14	0.14;0.15;0.12	152;49;482	0.054	0.07;0.042	340;263	0.058	0.059;0.057	1798;2852	0.11	0.12;0.1	769;812
AlaAGC	cluster9	tRNA-Ala-AGC-5	nuc	51	G	0	0	0	0	0.021	0.015;0.03;0.021	130;46;405	0.0059	0.0031;0.011	325;262	0.0067	0.0071;0.0063	1682;2678	0.014	0.016;0.012	674;731
AlaAGC	cluster9	tRNA-Ala-AGC-5	nuc	52	G	0	0	0	0	0.022	0.023;0.022;0.021	132;46;399	0.0083	0.0092;0.0075	324;264	0.0074	0.0088;0.0063	1708;2700	0.011	0.0089;0.014	675;738
AlaAGC	cluster9	tRNA-Ala-AGC-5	nuc	53	T	0	0	0	0	0.023	0.022;0.026;0.022	133;45;382	0.0084	0.0062;0.011	320;262	0.0061	0.0083;0.0045	1692;2675	0.013	0.018;0.0096	672;727
AlaAGC	cluster9	tRNA-Ala-AGC-5	nuc	54	T	0	0	0	0	0.038	0.03;0.042;0.043	133;46;382	0.031	0.028;0.034	317;261	0.016	0.018;0.014	1703;2686	0.016	0.01;0.023	668;733
AlaAGC	cluster9	tRNA-Ala-AGC-5	nuc	55	C	0	0	0	0	0.045	0.045;0.045;0.044	132;44;375	0.017	0.025;0.011	318;262	0.019	0.023;0.015	1685;2668	0.027	0.03;0.024	663;720
AlaAGC	cluster9	tRNA-Ala-AGC-5	nuc	56	A	0	0	0	0	0.018	0.023;0.011;0.022	130;45;370	0.024	0.022;0.027	317;258	0.019	0.02;0.018	1684;2669	0.022	0.02;0.025	657;712
AlaAGC	cluster9	tRNA-Ala-AGC-5	nuc	57	A	1	1	1	1	0.34	0.66;0.12;0.5	128;43;346	0.46	0.43;0.5	304;250	0.36	0.35;0.38	1599;2578	0.54	0.58;0.51	626;679
AlaAGC	cluster9	tRNA-Ala-AGC-5	nuc	58	T	0	0	0	0	0.008	0.0079;0.0028;0.023	125;43;352	0.01	0.013;0.0079	304;251	0.0041	0.0055;0.0031	1632;2607	0.004	0.011;0.0014	640;692
AlaAGC	cluster9	tRNA-Ala-AGC-5	nuc	59	C	0	0	0	0	0.014	0.0079;0.017;0.022	125;44;353	0.0035	0.0032;0.0039	309;257	0.0021	0.0024;0.0019	1655;2622	0.0058	0.0047;0.0072	639;694
AlaAGC	cluster9	tRNA-Ala-AGC-5	nuc	60	C	0	0	0	0	0.02	0.016;0.023;0.023	124;43;350	0.0072	0.0066;0.0079	304;252	0.0053	0.0067;0.0042	1650;2616	0.0058	0.0078;0.0043	636;696
AlaAGC	cluster9	tRNA-Ala-AGC-5	nuc	61	C	0	0	0	0	0.027	0.031;0.029;0.022	126;44;342	0.0072	0.013;0.004	306;252	0.0056	0.0055;0.0057	1646;2619	0.0042	0.0031;0.0057	640;697
AlaAGC	cluster9	tRNA-Ala-AGC-5	nuc	62	C	0	0	0	0	0.017	0.016;0.015;0.022	125;44;334	0.02	0.02;0.02	303;252	0.02	0.023;0.017	1647;2618	0.011	0.011;0.012	630;692
AlaAGC	cluster9	tRNA-Ala-AGC-5	nuc	63	A	0	0	0	0	0.0081	0.0079;0.003;0.023	125;43;334	0.0036	0.0033;0.004	300;252	0.0019	0.0024;0.0015	1647;2614	0.0021	0.0032;0.0014	632;691
AlaAGC	cluster9	tRNA-Ala-AGC-5	nuc	64	G	0	0	0	0	0.012	0.0081;0.0091;0.022	123;44;330	0.0051	0.0066;0.004	300;252	0.0024	0.0018;0.0031	1633;2589	0.0022	0.0032;0.0015	625;677
AlaAGC	cluster9	tRNA-Ala-AGC-5	nuc	65	C	0	0	0	0	0.015	0.016;0.009;0.022	124;44;331	0.012	0.013;0.012	302;254	0.011	0.019;0.0057	1647;2610	0.0043	0.0063;0.0029	630;685
AlaAGC	cluster9	tRNA-Ala-AGC-5	nuc	66	A	0	0	0	0	0.01	0.0079;0.0061;0.024	125;41;329	0.0038	0.0035;0.0043	288;234	0.0036	0.0031;0.0043	1634;2582	0.0053	0.0096;0.0029	621;678
AlaAGC	cluster9	tRNA-Ala-AGC-5	nuc	67	C	0	0	0	0	0.013	0.016;0.0062;0.022	121;44;320	0.0053	0.0068;0.004	291;246	0.0035	0.0051;0.0024	1575;2549	0.006	0.008;0.0044	621;676
AlaAGC	cluster9	tRNA-Ala-AGC-5	nuc	68	C	0	0	0	0	0.019	0.033;0.0094;0.022	121;44;317	0.0075	0.0068;0.0082	292;244	0.0051	0.0051;0.0051	1580;2552	0.0054	0.0065;0.0044	618;675
AlaAGC	cluster9	tRNA-Ala-AGC-5	nuc	69	T	0	0	0	0	0.019	0.017;0.013;0.03	120;32;315	0.0077	0.0041;0.014	244;206	0.005	0.0071;0.0035	1553;2535	0.0038	0.0048;0.003	618;674
AlaAGC	cluster9	tRNA-Ala-AGC-5	nuc	70	C	0	0	0	0	0.021	0.017;0.013;0.047	118;42;316	0.011	0.01;0.012	287;243	0.0033	0.0038;0.0028	1559;2543	0.0038	0.0048;0.003	623;674
AlaAGC	cluster9	tRNA-Ala-AGC-5	nuc	71	C	0	0	0	0	0.016	0.0084;0.022;0.024	118;41;313	0.0093	0.01;0.0082	286;243	0.0073	0.0084;0.0063	1549;2536	0.012	0.013;0.012	615;675
AlaAGC	cluster9	tRNA-Ala-AGC-5	nuc	72	A	0	0	0	0	0.011	0.017;0.0033;0.024	117;41;306	0.0077	0.014;0.0043	286;233	0.0025	0.002;0.0032	1533;2523	0.0022	0.0016;0.003	615;668
AlaCGC	cluster0	tRNA-Ala-CGC-5	nuc	1	G	0	0	0	0	NA	NA	NA	NA	NA	NA	0.12	0.11;0.12	44;82	0.08	0.056;0.12	17;25
AlaCGC	cluster0	tRNA-Ala-CGC-5	nuc	2	G	0	0	0	0	NA	NA	NA	NA	NA	NA	0.018	0.024;0.013	41;74	0.046	0.056;0.038	17;25
AlaCGC	cluster0	tRNA-Ala-CGC-5	nuc	3	G	0	0	0	0	NA	NA	NA	NA	NA	NA	0.016	0.02;0.013	48;75	0.042	0.05;0.034	19;28
AlaCGC	cluster0	tRNA-Ala-CGC-5	nuc	4	G	0	0	0	0	NA	NA	NA	NA	NA	NA	0.016	0.02;0.013	50;74	0.042	0.05;0.034	19;28
AlaCGC	cluster0	tRNA-Ala-CGC-5	nuc	5	G	0	0	0	0	NA	NA	NA	0.29	0.33;0.25	11;11	0.16	0.16;0.16	61;99	0.15	0.12;0.19	23;36
AlaCGC	cluster0	tRNA-Ala-CGC-5	nuc	6	T	0	0	0	0	NA	NA	NA	NA	NA	NA	0.021	0.019;0.023	53;87	0.037	0.042;0.032	23;30
AlaCGC	cluster0	tRNA-Ala-CGC-5	nuc	7	G	0	0	0	0	NA	NA	NA	NA	NA	NA	0.014	0.018;0.011	54;87	0.036	0.042;0.031	23;31
AlaCGC	cluster0	tRNA-Ala-CGC-5	nuc	8	T	0	0	0	0	NA	NA	NA	NA	NA	NA	0.029	0.037;0.022	53;89	0.037	0.043;0.031	22;31
AlaCGC	cluster0	tRNA-Ala-CGC-5	nuc	9	A	0	0	0	0	NA	NA	NA	NA	NA	NA	0.021	0.019;0.023	52;86	0.037	0.045;0.03	21;32
AlaCGC	cluster0	tRNA-Ala-CGC-5	nuc	10	G	0	0	0	0	NA	NA	NA	NA	NA	NA	0.02	0.036;0.011	55;87	0.051	0.042;0.062	23;31
AlaCGC	cluster0	tRNA-Ala-CGC-5	nuc	11	A	0	0	0	0	NA	NA	NA	NA	NA	NA	0.016	0.02;0.012	48;81	0.047	0.062;0.036	15;27
AlaCGC	cluster0	tRNA-Ala-CGC-5	nuc	12	T	0	0	0	0	NA	NA	NA	0.068	0.056;0.083	17;11	0.017	0.027;0.01	74;96	0.024	0.024;0.023	40;43
AlaCGC	cluster0	tRNA-Ala-CGC-5	nuc	13	C	0	0	0	0	0.026	0.083;0.0079	11;4;126	0.057	0.042;0.077	23;12	0.011	0.012;0.0099	82;100	0.02	0.021;0.02	46;50
AlaCGC	cluster0	tRNA-Ala-CGC-5	nuc	14	A	0	0	0	0	0.049	0.15;0.016	12;5;128	0.055	0.04;0.077	24;12	0.015	0.024;0.0097	82;102	0.02	0.021;0.019	46;52
AlaCGC	cluster0	tRNA-Ala-CGC-5	nuc	15	G	0	0	0	0	0.06	0.071;0.051	13;7;136	0.055	0.04;0.077	24;12	0.014	0.011;0.018	88;109	0.019	0.02;0.018	50;55
AlaCGC	cluster0	tRNA-Ala-CGC-5	nuc	16	T	0	0	0	0	0.064	0.071;0.057	13;7;140	0.053	0.04;0.071	24;13	0.014	0.011;0.018	94;111	0.024	0.019;0.032	53;62
AlaCGC	cluster0	tRNA-Ala-CGC-5	nuc	17	G	0	0	0	0	0.073	0.071;0.075	13;6;132	0.054	0.043;0.067	22;14	0.032	0.053;0.019	94;104	0.024	0.037;0.016	53;61
AlaCGC	cluster0	tRNA-Ala-CGC-5	nuc	18	G	0	0	0	0	0.033	0.13;0.0079	14;6;125	0.053	0.042;0.067	23;14	0.025	0.023;0.028	87;105	0.018	0.02;0.017	50;58
AlaCGC	cluster0	tRNA-Ala-CGC-5	nuc	19	T	0	0	0	0	0.067	0.071;0.063	13;6;125	0.073	0.04;0.13	24;14	0.021	0.011;0.037	86;106	0.024	0.037;0.016	53;62
AlaCGC	cluster0	tRNA-Ala-CGC-5	nuc	20	A	0	0	0	0	0.025	0.077;0.0083	12;6;120	0.053	0.042;0.067	23;14	0.026	0.023;0.029	85;104	0.036	0.039;0.034	50;58
AlaCGC	cluster0	tRNA-Ala-CGC-5	nuc	21	G	0	0	0	0	0.038	0.083;0.017	11;6;114	0.054	0.043;0.067	22;14	0.016	0.025;0.01	79;98	0.02	0.022;0.018	45;55
AlaCGC	cluster0	tRNA-Ala-CGC-5	nuc	22	A	0	0	0	0	0.053	0.15;0.018	12;5;108	0.056	0.043;0.071	22;13	0.012	0.013;0.01	76;95	0.038	0.042;0.035	47;56
AlaCGC	cluster0	tRNA-Ala-CGC-5	nuc	23	G	0	0	0	0	0.16	0.14;0.18	13;6;100	0.16	0.083;0.31	23;12	0.1	0.051;0.21	78;95	0.1	0.1;0.096	47;51
AlaCGC	cluster0	tRNA-Ala-CGC-5	nuc	24	C	0	0	0	0	0.16	0.083;0.29	11;5;78	NA	NA	NA	0.17	0.15;0.2	74;75	0.11	0.1;0.11	39;52
AlaCGC	cluster0	tRNA-Ala-CGC-5	nuc	25	G	0	0	0	0	0.18	0.077;0.43	12;5;71	0.28	0.29;0.27	23;10	0.33	0.3;0.36	73;68	0.21	0.2;0.23	39;52
AlaCGC	cluster0	tRNA-Ala-CGC-5	nuc	26	C	0	0	0	0	0.11	0.17;0.067	11;4;44	NA	NA	NA	0.076	0.06;0.095	49;41	0.066	0.059;0.073	33;40
AlaCGC	cluster0	tRNA-Ala-CGC-5	nuc	27	A	0	0	0	0	NA	NA	NA	NA	NA	NA	0.025	0.021;0.029	46;34	0.029	0.031;0.028	31;35
AlaCGC	cluster0	tRNA-Ala-CGC-5	nuc	28	T	0	0	0	0	NA	NA	NA	NA	NA	NA	0.11	0.069;0.17	28;17	0.077	0.062;0.095	15;20
AlaCGC	cluster0	tRNA-Ala-CGC-5	nuc	29	G	0	0	0	0	NA	NA	NA	NA	NA	NA	0.14	0.15;0.13	26;14	0.059	0.067;0.053	14;18
AlaCGC	cluster1	tRNA-Ala-CGC-1	nuc	1	G	0	0	0	0	0.011	0.015;0.026;0.0031	1395;2934;8059	0.0054	0.0055;0.0053	3842;2655	0.024	0.022;0.027	6984;7359	0.029	0.025;0.034	5259;3823
AlaCGC	cluster1	tRNA-Ala-CGC-1	nuc	2	G	0	0	0	0	0.0065	0.008;0.0067;0.005	1495;3002;8053	0.0068	0.0048;0.0096	3923;2703	0.0067	0.0066;0.0067	7417;7909	0.012	0.0088;0.016	5596;4154
AlaCGC	cluster1	tRNA-Ala-CGC-1	nuc	3	G	0	0	0	0	0.011	0.018;0.0095;0.0079	1544;3031;8076	0.015	0.013;0.018	3981;2755	0.019	0.021;0.017	7801;8131	0.031	0.033;0.03	5949;4382
AlaCGC	cluster1	tRNA-Ala-CGC-1	nuc	4	G	0	0	0	0	0.017	0.025;0.022;0.0095	1567;3054;8173	0.02	0.016;0.025	4014;2787	0.03	0.031;0.029	8046;8232	0.046	0.043;0.05	6158;4567
AlaCGC	cluster1	tRNA-Ala-CGC-1	nuc	5	A	0	0	0	0	0.00081	0.00067;0.00039;0.002	1489;2952;7674	0.0011	0.0016;0.00075	3852;2655	0.002	0.0021;0.0018	7633;7676	0.0018	0.0014;0.0024	5785;4233
AlaCGC	cluster1	tRNA-Ala-CGC-1	nuc	6	T	0	0	0	0	0.0024	0.0038;0.0039;0.00099	1583;3027;7943	0.0041	0.0035;0.0047	4000;2740	0.0038	0.0043;0.0034	7921;7916	0.0036	0.0043;0.003	6341;4662
AlaCGC	cluster1	tRNA-Ala-CGC-1	nuc	7	G	0	0	0	0	0.0018	0.0025;0.0018;0.0013	1584;3052;7892	0.0015	0.0015;0.0014	4032;2763	0.002	0.0018;0.0023	7872;7869	0.0021	0.0022;0.0019	6369;4658
AlaCGC	cluster1	tRNA-Ala-CGC-1	nuc	8	T	0	0	0	0	0.0022	0.0031;0.0021;0.0016	1613;3061;7998	0.0016	0.0025;0.0011	4063;2784	0.0023	0.0024;0.0021	7978;7986	0.0019	0.0018;0.0019	6509;4799
AlaCGC	cluster1	tRNA-Ala-CGC-1	nuc	9	A	0	0	0	0	0.0038	0.0038;0.0029;0.0049	1586;3048;7906	0.0016	0.0015;0.0018	4045;2774	0.0032	0.0031;0.0034	7848;7881	0.0025	0.0023;0.0027	6417;4727
AlaCGC	cluster1	tRNA-Ala-CGC-1	nuc	10	G	0	0	0	0	0.0093	0.0075;0.0097;0.011	1600;3055;7918	0.016	0.016;0.015	4047;2782	0.012	0.012;0.011	7884;7909	0.0098	0.01;0.0095	6436;4742
AlaCGC	cluster1	tRNA-Ala-CGC-1	nuc	11	C	0	0	0	0	0.0019	0.0025;0.0011;0.0023	1591;3040;7912	0.0015	0.0015;0.0014	4037;2774	0.0016	0.0014;0.0018	7876;7868	0.001	0.0017;0.00063	6426;4748
AlaCGC	cluster1	tRNA-Ala-CGC-1	nuc	12	T	0	0	0	0	0.0024	0.0012;0.0043;0.0028	1619;2897;7953	0.0031	0.0021;0.0046	3826;2614	0.0039	0.0043;0.0035	7940;7950	0.0037	0.0037;0.0037	6522;4807
AlaCGC	cluster1	tRNA-Ala-CGC-1	nuc	13	C	0	0	0	0	0.00078	0.00062;0.00076;0.00099	1604;3017;7915	0.00074	0.00075;0.00073	4007;2749	0.00051	0.00051;0.00051	7854;7856	0.00073	0.00062;0.00085	6425;4725
AlaCGC	cluster1	tRNA-Ala-CGC-1	nuc	14	A	0	0	0	0	0.0024	0.0013;0.0027;0.004	1591;3026;7827	0.003	0.0017;0.0051	4014;2742	0.0023	0.0022;0.0024	7775;7800	0.0019	0.0016;0.0023	6391;4687
AlaCGC	cluster1	tRNA-Ala-CGC-1	nuc	15	G	0	0	0	0	0.0091	0.017;0.013;0.0033	1638;3066;8042	0.0046	0.0039;0.0054	4072;2789	0.0084	0.0074;0.0094	7934;7975	0.012	0.012;0.012	6568;4840
AlaCGC	cluster1	tRNA-Ala-CGC-1	nuc	16	T	0	0	0	0	0.068	0.092;0.05;0.069	1635;3078;8012	0.042	0.041;0.042	4065;2797	0.038	0.041;0.035	7955;7983	0.052	0.054;0.049	6589;4859
AlaCGC	cluster1	tRNA-Ala-CGC-1	nuc	17	G	0	0	0	0	0.11	0.26;0.055;0.094	1484;2842;7597	0.063	0.068;0.059	3880;2616	0.055	0.059;0.052	7580;7630	0.061	0.056;0.067	6125;4566
AlaCGC	cluster1	tRNA-Ala-CGC-1	nuc	18	G	0	0	0	0	0.049	0.097;0.029;0.042	1107;2576;7206	0.027	0.03;0.024	3625;2471	0.023	0.023;0.022	7129;7215	0.03	0.027;0.033	5757;4247
AlaCGC	cluster1	tRNA-Ala-CGC-1	nuc	19	T	1	1	1	1	0.086	0.12;0.064;0.083	1010;2482;7016	0.044	0.041;0.047	3536;2429	0.053	0.05;0.057	6993;7086	0.071	0.075;0.067	5653;4150
AlaCGC	cluster1	tRNA-Ala-CGC-1	nuc	20	A	0	0	0	0	0.0072	0.0081;0.0068;0.0069	981;2469;6938	0.0048	0.0031;0.0075	3513;2414	0.0056	0.0064;0.0049	6885;6971	0.0065	0.0081;0.0052	5529;4026
AlaCGC	cluster1	tRNA-Ala-CGC-1	nuc	21	G	0	0	0	0	0.055	0.091;0.046;0.04	759;2223;6183	0.032	0.033;0.031	3185;2237	0.032	0.032;0.031	6032;6295	0.038	0.036;0.041	4759;3458
AlaCGC	cluster1	tRNA-Ala-CGC-1	nuc	22	A	0	0	0	0	0.0079	0.013;0.0069;0.0054	749;2207;6101	0.0049	0.0047;0.005	3176;2206	0.0067	0.0067;0.0066	5946;6183	0.0085	0.0082;0.0088	4615;3312
AlaCGC	cluster1	tRNA-Ala-CGC-1	nuc	23	G	0	0	0	0	0.033	0.05;0.027;0.026	657;2049;5667	0.016	0.019;0.014	3007;2109	0.033	0.036;0.031	5562;5841	0.041	0.043;0.04	4243;3068
AlaCGC	cluster1	tRNA-Ala-CGC-1	nuc	24	C	1	1	1	1	0.19	0.21;0.16;0.21	653;2122;5614	0.14	0.13;0.16	3057;2125	0.17	0.17;0.16	5514;5870	0.1	0.12;0.09	4260;3037
AlaCGC	cluster1	tRNA-Ala-CGC-1	nuc	25	G	1	1	1	1	0.58	0.65;0.51;0.6	595;1915;5286	0.33	0.29;0.37	2876;2005	0.43	0.43;0.44	5140;5423	0.12	0.16;0.089	3740;2748
AlaCGC	cluster1	tRNA-Ala-CGC-1	nuc	26	C	0	0	0	0	0.057	0.078;0.043;0.056	231;1095;3009	0.057	0.052;0.061	2258;1467	0.054	0.056;0.052	3334;3599	0.047	0.042;0.054	3558;2708
AlaCGC	cluster1	tRNA-Ala-CGC-1	nuc	27	A	0	0	0	0	0.0024	0.0044;0.0017;0.0019	225;1074;2909	0.0016	0.0009;0.0028	2225;1441	0.002	0.0016;0.0026	3193;3431	0.00076	0.0015;0.00039	3379;2533
AlaCGC	cluster1	tRNA-Ala-CGC-1	nuc	28	T	1	1	1	1	0.42	0.24;0.54;0.57	143;369;1243	0.45	0.46;0.44	751;482	0.44	0.41;0.46	1271;1295	0.41	0.44;0.39	1412;1168
AlaCGC	cluster1	tRNA-Ala-CGC-1	nuc	29	G	0	0	0	0	0.13	0.13;0.15;0.11	110;187;717	0.19	0.22;0.17	473;300	0.15	0.16;0.15	851;788	0.15	0.14;0.16	957;801
AlaCGC	cluster1	tRNA-Ala-CGC-1	nuc	30	C	0	0	0	1	0.17	0.074;0.31;0.22	94;161;555	0.24	0.26;0.22	376;243	0.2	0.2;0.2	662;615	0.2	0.24;0.17	750;606
AlaCGC	cluster1	tRNA-Ala-CGC-1	nuc	31	T	1	0	0	0	0.39	0.3;0.36;0.55	87;138;469	0.53	0.58;0.48	330;192	0.49	0.48;0.5	564;516	0.44	0.4;0.49	671;506
AlaCGC	cluster1	tRNA-Ala-CGC-1	nuc	32	T	0	0	0	0	0.15	0.033;0.35;0.29	60;61;284	0.22	0.34;0.15	139;100	0.22	0.22;0.22	271;232	0.18	0.27;0.12	375;251
AlaCGC	cluster1	tRNA-Ala-CGC-1	nuc	33	C	0	0	0	0	0.011	0.019;0.0038;0.017	51;57;263	0.013	0.015;0.01	130;96	0.0062	0.008;0.0048	249;209	0.006	0.0084;0.0043	357;229
AlaCGC	cluster1	tRNA-Ala-CGC-1	nuc	34	G	0	0	0	0	0.057	0.075;0.037;0.067	52;59;268	0.053	0.039;0.074	128;94	0.045	0.032;0.064	252;218	0.031	0.024;0.038	367;233
AlaCGC	cluster1	tRNA-Ala-CGC-1	nuc	35	C	0	1	1	0	0.25	0.12;0.38;0.36	50;57;260	0.25	0.39;0.17	126;89	0.31	0.27;0.36	244;204	0.24	0.33;0.17	358;224
AlaCGC	cluster1	tRNA-Ala-CGC-1	nuc	36	A	1	1	1	1	0.18	0.23;0.22;0.12	52;55;239	0.18	0.19;0.17	120;87	0.12	0.13;0.1	235;194	0.13	0.17;0.1	343;222
AlaCGC	cluster1	tRNA-Ala-CGC-1	nuc	37	T	0	0	1	1	0.15	0.064;0.21;0.23	46;52;229	0.21	0.28;0.16	119;101	0.2	0.17;0.23	320;255	0.21	0.25;0.17	380;278
AlaCGC	cluster1	tRNA-Ala-CGC-1	nuc	38	G	0	0	0	0	0.032	0.036;0.037;0.024	55;83;352	0.065	0.073;0.058	164;155	0.039	0.031;0.049	667;487	0.034	0.026;0.045	536;511
AlaCGC	cluster1	tRNA-Ala-CGC-1	nuc	39	T	0	0	0	1	0.063	0.05;0.063;0.08	59;86;380	0.072	0.078;0.066	178;166	0.045	0.04;0.052	755;555	0.057	0.072;0.044	551;562
AlaCGC	cluster1	tRNA-Ala-CGC-1	nuc	40	A	0	0	0	0	0.016	0.016;0.013;0.021	62;96;380	0.0083	0.011;0.0061	177;164	0.0027	0.0013;0.0053	755;560	0.0036	0.0073;0.0018	544;561
AlaCGC	cluster1	tRNA-Ala-CGC-1	nuc	41	T	0	0	0	0	0.054	0.059;0.068;0.04	67;100;379	0.045	0.041;0.048	169;164	0.026	0.017;0.038	749;551	0.027	0.035;0.022	540;557
AlaCGC	cluster1	tRNA-Ala-CGC-1	nuc	42	G	0	0	0	0	0.0097	0.015;0.0058;0.01	65;95;344	0.0087	0.012;0.0063	166;159	0.0087	0.0082;0.0094	735;532	0.0093	0.011;0.0075	522;534
AlaCGC	cluster1	tRNA-Ala-CGC-1	nuc	43	A	0	0	0	0	0.016	0.029;0.0086;0.015	102;130;348	0.0083	0.0057;0.012	174;163	0.007	0.009;0.0054	773;556	0.015	0.013;0.017	539;543
AlaCGC	cluster1	tRNA-Ala-CGC-1	nuc	44	G	0	0	0	0	0.0072	0.0089;0.0057;0.0074	111;134;351	0.006	0.0059;0.0062	169;161	0.0026	0.0038;0.0018	795;563	0.0044	0.0055;0.0036	547;558
AlaCGC	cluster1	tRNA-Ala-CGC-1	nuc	45	G	0	0	0	0	0.01	0.017;0.0028;0.022	115;136;355	0.0085	0.0059;0.012	169;162	0.0083	0.0099;0.007	805;573	0.0069	0.0054;0.0088	552;565
AlaCGC	cluster1	tRNA-Ala-CGC-1	nuc	46	T	0	0	0	0	0.0043	0.007;0.0048;0.0023	142;430;417	0.0044	0.0044;0.0044	224;225	0.0013	0.0011;0.0015	911;675	0.0016	0.0015;0.0016	663;614
AlaCGC	cluster1	tRNA-Ala-CGC-1	nuc	47	C	0	0	0	0	0.0066	0.012;0.011;0.0022	162;457;469	0.0061	0.0087;0.0042	229;235	0.0053	0.0051;0.0055	985;731	0.0049	0.0027;0.009	737;667
AlaCGC	cluster1	tRNA-Ala-CGC-1	nuc	48	C	0	0	0	0	0.013	0.011;0.017;0.012	180;490;535	0.0053	0.0072;0.0038	277;259	0.0065	0.0083;0.005	1077;795	0.0046	0.0037;0.0057	817;706
AlaCGC	cluster1	tRNA-Ala-CGC-1	nuc	49	C	0	0	0	0	0.0082	0.021;0.005;0.0053	192;568;597	0.01	0.017;0.0063	356;316	0.004	0.0035;0.0046	1158;861	0.0071	0.0079;0.0064	883;775
AlaCGC	cluster1	tRNA-Ala-CGC-1	nuc	50	G	0	0	0	0	0.0066	0.0047;0.013;0.0047	214;643;898	0.0052	0.0058;0.0046	516;430	0.0089	0.012;0.0068	1465;1179	0.013	0.012;0.014	1164;971
AlaCGC	cluster1	tRNA-Ala-CGC-1	nuc	51	G	0	0	0	0	0.0031	0.0043;0.0048;0.0015	229;674;1037	0.0047	0.0053;0.0043	568;469	0.0045	0.0038;0.0053	1561;1313	0.0085	0.0071;0.01	1264;1072
AlaCGC	cluster1	tRNA-Ala-CGC-1	nuc	52	G	0	0	0	0	0.003	0.004;0.0025;0.0028	250;709;1197	0.0041	0.003;0.0057	674;525	0.0053	0.0081;0.0034	1731;1452	0.0049	0.007;0.0035	1427;1146
AlaCGC	cluster1	tRNA-Ala-CGC-1	nuc	53	T	0	0	0	0	0.0079	0.018;0.007;0.0039	282;770;1418	0.0095	0.0075;0.012	800;581	0.0052	0.0073;0.0037	1918;1603	0.0088	0.014;0.0054	1624;1291
AlaCGC	cluster1	tRNA-Ala-CGC-1	nuc	54	T	0	0	0	0	0.017	0.027;0.02;0.0085	331;822;1725	0.017	0.016;0.017	986;692	0.011	0.012;0.0093	2198;1821	0.016	0.022;0.012	1876;1568
AlaCGC	cluster1	tRNA-Ala-CGC-1	nuc	55	C	0	0	0	0	0.009	0.0085;0.012;0.0072	354;838;1801	0.0083	0.0055;0.013	1098;715	0.0095	0.011;0.0079	2277;1886	0.013	0.016;0.011	1952;1642
AlaCGC	cluster1	tRNA-Ala-CGC-1	nuc	56	G	0	0	0	0	0.0037	0.0028;0.0038;0.0047	355;842;1841	0.0053	0.0052;0.0054	1148;736	0.0056	0.0056;0.0056	2303;1951	0.007	0.0075;0.0066	1990;1675
AlaCGC	cluster1	tRNA-Ala-CGC-1	nuc	57	A	0	0	0	0	0.023	0.022;0.018;0.029	357;856;1945	0.031	0.031;0.031	1290;802	0.016	0.012;0.021	2415;2013	0.022	0.028;0.017	2074;1743
AlaCGC	cluster1	tRNA-Ala-CGC-1	nuc	58	T	0	0	0	0	0.0034	0.0043;0.0031;0.003	461;993;2617	0.003	0.0027;0.0034	1841;1167	0.0029	0.0037;0.0023	3481;2644	0.0037	0.0031;0.0045	2931;2642
AlaCGC	cluster1	tRNA-Ala-CGC-1	nuc	59	C	0	0	0	0	0.0022	0.0061;0.0018;0.00095	491;1052;2854	0.0025	0.002;0.0031	2007;1275	0.0033	0.0039;0.0028	3848;2837	0.002	0.0038;0.001	3193;2921
AlaCGC	cluster1	tRNA-Ala-CGC-1	nuc	60	C	0	0	0	0	0.0025	0.0038;0.0023;0.0019	519;1067;3054	0.0019	0.0024;0.0016	2046;1288	0.0024	0.0022;0.0027	4087;2986	0.0031	0.003;0.0033	3377;3061
AlaCGC	cluster1	tRNA-Ala-CGC-1	nuc	61	C	0	0	0	0	0.0028	0.0018;0.0022;0.0054	548;1112;3667	0.002	0.0018;0.0022	2164;1354	0.0021	0.0021;0.0022	4358;3142	0.0013	0.00084;0.0019	3571;3201
AlaCGC	cluster1	tRNA-Ala-CGC-1	nuc	62	C	0	0	0	0	0.0026	0.0036;0.0019;0.0027	552;1127;3672	0.0023	0.0018;0.0029	2179;1357	0.0026	0.0021;0.0032	4370;3149	0.0019	0.002;0.0019	3557;3208
AlaCGC	cluster1	tRNA-Ala-CGC-1	nuc	63	G	0	0	0	0	0.0012	0.0036;0.00055;0.00088	547;1131;3661	0.00058	0.00046;0.00073	2180;1361	0.00054	0.00046;0.00064	4319;3136	0.00042	0.00028;0.00063	3571;3176
AlaCGC	cluster1	tRNA-Ala-CGC-1	nuc	64	G	0	0	0	0	0.0025	0.0056;0.0017;0.0018	538;1130;3628	0.00058	0.00046;0.00073	2187;1361	0.002	0.0019;0.0023	4294;3104	0.0016	0.00085;0.0032	3521;3144
AlaCGC	cluster1	tRNA-Ala-CGC-1	nuc	65	C	0	0	0	0	0.0028	0.0036;0.0017;0.0035	547;1130;3631	0.00082	0.00046;0.0015	2186;1356	0.0011	0.00093;0.0013	4303;3122	0.0023	0.0014;0.0038	3548;3171
AlaCGC	cluster1	tRNA-Ala-CGC-1	nuc	66	A	0	0	0	0	0.0038	0.0037;0.0042;0.0036	538;1097;3606	0.0029	0.0023;0.0037	2144;1339	0.0048	0.0044;0.0052	4282;3095	0.0032	0.0046;0.0022	3508;3144
AlaCGC	cluster1	tRNA-Ala-CGC-1	nuc	67	T	0	0	0	0	0.00076	0.0018;0.00027;0.0009	548;1116;3674	0.00082	0.00046;0.0015	2175;1359	0.00093	0.00092;0.00095	4354;3155	0.00042	0.00056;0.00031	3576;3183
AlaCGC	cluster1	tRNA-Ala-CGC-1	nuc	68	C	0	0	0	0	0.0019	0.0018;0.0014;0.0027	542;1115;3634	0.0016	0.00092;0.003	2176;1354	0.00095	0.0014;0.00064	4295;3116	0.0016	0.0025;0.00095	3533;3146
AlaCGC	cluster1	tRNA-Ala-CGC-1	nuc	69	T	0	0	0	0	0.0085	0.013;0.0074;0.0066	547;1062;3655	0.0061	0.0061;0.0061	2119;1309	0.0039	0.0044;0.0035	4320;3131	0.0038	0.0045;0.0032	3565;3162
AlaCGC	cluster1	tRNA-Ala-CGC-1	nuc	70	C	0	0	0	0	0.0015	0.0019;0.0019;0.0009	536;1109;3621	0.0037	0.0023;0.0059	2165;1350	0.0013	0.0028;0.00065	4272;3095	0.0027	0.0023;0.0032	3509;3125
AlaCGC	cluster1	tRNA-Ala-CGC-1	nuc	71	C	0	0	0	0	0.0023	0.0019;0.0036;0.0018	534;1105;3603	0.0031	0.0032;0.003	2156;1343	0.0035	0.0042;0.0029	4255;3078	0.0042	0.0046;0.0038	3503;3132
AlaCGC	cluster1	tRNA-Ala-CGC-1	nuc	72	A	0	0	0	0	0.0066	0.0056;0.007;0.0073	532;1090;3584	0.0097	0.0089;0.011	2139;1324	0.0076	0.0059;0.0098	4216;3054	0.0049	0.004;0.0061	3491;3113
AlaCGC	cluster2	NA	nuc	1	G	0	0	0	0	0.31	0.36;0.25;0.34	120;164;459	0.32	0.33;0.31	42;50	0.32	0.36;0.29	452;601	0.36	0.36;0.36	138;169
AlaCGC	cluster2	NA	nuc	2	G	0	0	0	0	0.086	0.09;0.057;0.12	88;127;370	0.13	0.12;0.14	32;42	0.084	0.097;0.073	330;463	0.095	0.1;0.089	98;123
AlaCGC	cluster2	NA	nuc	3	G	0	0	0	0	0.029	0.024;0.017;0.058	82;119;361	0.041	0.065;0.026	30;38	0.015	0.0097;0.022	307;446	0.016	0.032;0.0085	94;116
AlaCGC	cluster2	NA	nuc	4	G	0	0	0	0	0.012	0.024;0.0082;0.0086	81;115;366	0.029	0.033;0.025	29;39	0.0066	0.0064;0.0068	311;441	0.016	0.011;0.025	94;119
AlaCGC	cluster2	NA	nuc	5	G	0	0	0	0	0.32	0.35;0.28;0.34	129;173;509	0.35	0.38;0.32	44;56	0.32	0.35;0.29	494;647	0.35	0.35;0.34	147;182
AlaCGC	cluster2	NA	nuc	6	T	0	0	0	0	0.016	0.022;0.0078;0.025	88;117;382	0.025	0.029;0.023	34;43	0.01	0.0085;0.012	353;490	0.015	0.028;0.0079	105;126
AlaCGC	cluster2	NA	nuc	7	G	0	0	0	0	0.0097	0.021;0.0052;0.0083	94;119;383	0.024	0.026;0.022	38;45	0.0032	0.0027;0.0039	374;508	0.012	0.018;0.0075	109;133
AlaCGC	cluster2	NA	nuc	8	T	0	0	0	0	0.011	0.029;0.0052;0.0084	101;118;387	0.023	0.026;0.021	38;46	0.0077	0.0051;0.012	388;516	0.011	0.018;0.0074	111;135
AlaCGC	cluster2	NA	nuc	9	A	0	0	0	0	0.0061	0.01;0.0027;0.0083	99;119;372	0.023	0.026;0.021	38;47	0.0039	0.0026;0.0059	380;507	0.0082	0.0092;0.0074	108;135
AlaCGC	cluster2	NA	nuc	10	G	0	0	0	0	0.006	0.01;0.0026;0.0085	99;117;390	0.023	0.025;0.02	39;48	0.0054	0.0076;0.0039	395;514	0.016	0.0088;0.028	112;141
AlaCGC	cluster2	NA	nuc	11	A	0	0	0	0	0.0062	0.01;0.0026;0.0088	97;113;382	0.023	0.025;0.021	39;47	0.0056	0.0026;0.012	385;501	0.012	0.019;0.0072	102;138
AlaCGC	cluster2	NA	nuc	12	T	0	0	0	0	0.0072	0.018;0.0024;0.0085	111;116;414	0.022	0.023;0.021	43;47	0.0036	0.0023;0.0056	426;530	0.012	0.008;0.019	124;161
AlaCGC	cluster2	NA	nuc	13	C	0	0	0	0	0.0056	0.0089;0.0024;0.0083	111;120;416	0.02	0.02;0.02	50;49	0.0021	0.0024;0.0019	424;530	0.0069	0.0079;0.006	126;165
AlaCGC	cluster2	NA	nuc	14	A	0	0	0	0	0.011	0.017;0.0046;0.017	116;119;433	0.018	0.018;0.018	55;56	0.0049	0.0043;0.0055	461;545	0.0066	0.0075;0.0059	133;168
AlaCGC	cluster2	NA	nuc	15	G	0	0	0	0	0.011	0.0083;0.018;0.0083	119;120;449	0.017	0.017;0.017	59;59	0.0027	0.002;0.0035	491;567	0.0059	0.0067;0.0052	149;190
AlaCGC	cluster2	NA	nuc	16	T	0	0	0	0	0.012	0.015;0.016;0.0076	129;131;579	0.009	0.0086;0.0093	115;106	0.0042	0.0042;0.0042	708;705	0.0031	0.0034;0.0028	289;355
AlaCGC	cluster2	NA	nuc	17	G	0	0	0	0	0.013	0.0076;0.018;0.015	131;131;569	0.0091	0.0088;0.0093	113;106	0.0055	0.0071;0.0043	707;693	0.0044	0.0069;0.0028	287;353
AlaCGC	cluster2	NA	nuc	18	G	0	0	0	0	0.0086	0.016;0.0054;0.0076	126;131;553	0.013	0.018;0.0094	113;105	0.0041	0.0029;0.0058	694;694	0.0063	0.007;0.0057	286;351
AlaCGC	cluster2	NA	nuc	19	T	0	0	0	0	0.013	0.0075;0.018;0.015	132;133;563	0.009	0.0086;0.0093	115;106	0.0045	0.0028;0.0071	709;700	0.0054	0.01;0.0028	291;354
AlaCGC	cluster2	NA	nuc	20	A	0	0	0	0	0.012	0.016;0.0055;0.023	127;131;549	0.009	0.0087;0.0093	114;106	0.0056	0.0043;0.0072	692;690	0.0064	0.007;0.0058	285;344
AlaCGC	cluster2	NA	nuc	21	G	0	0	0	0	0.0076	0.016;0.0037;0.0075	126;132;540	0.0092	0.0088;0.0096	112;103	0.0029	0.0029;0.0029	698;692	0.0045	0.0035;0.0057	284;348
AlaCGC	cluster2	NA	nuc	22	A	0	0	0	0	0.013	0.024;0.011;0.0077	126;129;536	0.0091	0.0087;0.0094	114;105	0.0037	0.0015;0.009	666;666	0.012	0.011;0.012	269;329
AlaCGC	cluster2	NA	nuc	23	G	0	0	0	0	0.019	0.0077;0.039;0.023	129;132;532	0.026	0.017;0.038	114;105	0.015	0.0073;0.032	687;678	0.016	0.017;0.015	286;341
AlaCGC	cluster2	NA	nuc	24	C	0	0	0	0	0.021	0.0078;0.048;0.023	127;129;516	0.032	0.035;0.03	113;100	0.021	0.016;0.027	687;665	0.017	0.014;0.021	279;340
AlaCGC	cluster2	NA	nuc	25	G	0	0	0	0	0.02	0.0077;0.068;0.015	129;132;511	0.036	0.043;0.029	114;101	0.033	0.03;0.035	689;658	0.032	0.029;0.035	278;341
AlaCGC	cluster2	NA	nuc	26	C	0	0	0	0	0.0086	0.0079;0.011;0.0077	126;129;474	0.0095	0.0091;0.01	109;99	0.0081	0.006;0.011	666;635	0.0033	0.0037;0.003	272;329
AlaCGC	cluster2	NA	nuc	27	G	0	0	0	0	0.005	0.0078;0.0021;0.0076	128;131;476	0.0096	0.0092;0.01	108;99	0.0015	0.0015;0.0016	669;629	0.0033	0.0037;0.003	271;327
AlaCGC	cluster2	NA	nuc	28	T	0	0	0	0	0.023	0.023;0.035;0.015	127;131;479	0.013	0.0092;0.02	108;101	0.012	0.0089;0.017	675;631	0.012	0.011;0.012	267;327
AlaCGC	cluster2	NA	nuc	29	G	0	0	0	0	0.027	0.031;0.075;0.0079	126;125;465	0.033	0.036;0.03	109;98	0.034	0.036;0.032	663;623	0.029	0.023;0.037	264;325
AlaCGC	cluster2	NA	nuc	30	C	0	0	0	0	0.033	0.025;0.046;0.031	120;130;436	0.017	0.0094;0.031	105;96	0.022	0.022;0.023	643;602	0.021	0.023;0.019	262;308
AlaCGC	cluster2	NA	nuc	31	T	0	0	0	0	0.16	0.098;0.35;0.12	122;127;425	0.57	0.62;0.54	103;94	0.3	0.36;0.25	635;589	0.57	0.58;0.57	257;302
AlaCGC	cluster2	NA	nuc	32	T	0	0	0	0	0.05	0.062;0.12;0.017	112;116;285	0.079	0.071;0.087	41;45	0.043	0.043;0.043	416;441	0.05	0.036;0.069	109;129
AlaCGC	cluster2	NA	nuc	33	C	0	0	0	0	0.012	0.019;0.012;0.0087	104;114;259	0.024	0.025;0.023	39;42	0.0085	0.0076;0.0094	394;423	0.021	0.019;0.024	106;124
AlaCGC	cluster2	NA	nuc	34	G	0	0	0	0	0.021	0.0094;0.039;0.026	105;113;253	0.024	0.025;0.023	39;42	0.023	0.028;0.019	399;419	0.064	0.056;0.073	106;122
AlaCGC	cluster2	NA	nuc	35	C	0	0	0	0	0.028	0.019;0.044;0.026	103;114;247	0.034	0.05;0.023	39;42	0.013	0.01;0.017	388;407	0.018	0.019;0.017	102;116
AlaCGC	cluster2	NA	nuc	36	A	0	0	0	0	0.0088	0.019;0.0041;0.0086	102;115;245	0.024	0.026;0.023	38;42	0.019	0.021;0.017	383;405	0.013	0.0099;0.017	100;118
AlaCGC	cluster2	NA	nuc	37	T	0	0	0	0	0.023	0.028;0.05;0.0089	105;111;240	0.025	0.026;0.024	38;40	0.022	0.031;0.015	381;405	0.0094	0.0099;0.0088	100;112
AlaCGC	cluster2	NA	nuc	38	G	0	0	0	0	0.021	0.019;0.017;0.027	104;110;238	0.05	0.051;0.049	38;40	0.017	0.016;0.017	377;401	0.0094	0.0099;0.0089	100;111
AlaCGC	cluster2	NA	nuc	39	T	0	0	0	0	0.026	0.028;0.068;0.009	105;110;234	0.05	0.051;0.049	38;40	0.046	0.037;0.058	375;398	0.046	0.059;0.036	101;111
AlaCGC	cluster2	NA	nuc	40	A	0	0	0	0	0.013	0.0098;0.013;0.018	101;109;229	0.025	0.026;0.024	38;40	0.0091	0.008;0.01	373;390	0.0094	0.0099;0.009	100;110
AlaCGC	cluster2	NA	nuc	41	C	0	0	0	0	0.021	0.029;0.037;0.0093	103;107;217	0.026	0.026;0.025	37;39	0.018	0.014;0.024	363;369	0.031	0.053;0.019	93;107
AlaCGC	cluster2	NA	nuc	42	G	0	0	0	0	0.021	0.01;0.033;0.028	95;106;209	0.027	0.026;0.027	37;36	0.01	0.019;0.0056	359;356	0.025	0.011;0.059	90;101
AlaCGC	cluster2	NA	nuc	43	A	0	0	0	0	0.012	0.01;0.0093;0.018	95;108;213	0.027	0.026;0.027	37;36	0.011	0.011;0.011	357;352	0.031	0.033;0.028	89;106
AlaCGC	cluster2	NA	nuc	44	G	0	0	0	0	0.012	0.02;0.01;0.0095	99;104;197	0.027	0.027;0.026	36;37	0.0057	0.0057;0.0057	348;349	0.012	0.013;0.011	79;93
AlaCGC	cluster2	NA	nuc	45	G	0	0	0	0	0.016	0.021;0.02;0.0094	95;105;197	0.026	0.027;0.026	36;38	0.008	0.011;0.0057	351;352	0.028	0.036;0.021	82;93
AlaCGC	cluster2	NA	nuc	46	T	0	0	0	0	0.02	0.03;0.03;0.0093	100;106;199	0.046	0.027;0.077	36;38	0.017	0.011;0.025	349;359	0.034	0.037;0.031	80;95
AlaCGC	cluster2	NA	nuc	47	C	0	0	0	0	0.018	0.021;0.031;0.0093	94;107;194	0.053	0.027;0.11	36;37	0.019	0.014;0.026	350;348	0.023	0.025;0.021	80;94
AlaCGC	cluster2	NA	nuc	48	C	0	0	0	0	0.048	0.031;0.13;0.028	96;106;194	0.05	0.028;0.088	35;33	0.033	0.035;0.032	345;346	0.039	0.024;0.063	82;94
AlaCGC	cluster2	NA	nuc	49	C	0	0	0	0	0.023	0.03;0.045;0.0095	99;104;177	0.028	0.027;0.029	36;33	0.016	0.018;0.014	337;348	0.025	0.012;0.053	81;93
AlaCGC	cluster2	NA	nuc	50	T	0	0	0	0	0.02	0.02;0.044;0.0094	100;105;179	0.067	0.054;0.083	36;35	0.029	0.029;0.029	345;343	0.028	0.025;0.032	80;93
AlaCGC	cluster2	NA	nuc	51	G	0	0	0	0	0.033	0.02;0.046;0.038	98;105;173	0.042	0.056;0.031	35;31	0.027	0.026;0.027	340;337	0.04	0.036;0.045	83;88
AlaCGC	cluster2	NA	nuc	52	G	0	0	0	0	0.028	0.011;0.07;0.029	93;103;170	0.029	0.029;0.029	34;34	0.02	0.021;0.018	328;328	0.023	0.025;0.022	79;90
AlaCGC	cluster2	NA	nuc	53	T	0	0	0	0	0.021	0.011;0.043;0.02	92;98;160	0.058	0.057;0.059	34;33	0.03	0.042;0.021	332;333	0.03	0.038;0.023	77;85
AlaCGC	cluster2	NA	nuc	54	T	0	0	0	0	0.047	0.041;0.081;0.031	96;96;160	0.041	0.059;0.029	33;34	0.015	0.015;0.015	323;324	0.066	0.063;0.069	78;86
AlaCGC	cluster2	NA	nuc	55	C	0	0	0	0	0.024	0.021;0.067;0.01	93;96;149	0.042	0.03;0.057	32;34	0.0031	0.0032;0.0031	314;321	0.024	0.025;0.023	78;86
AlaCGC	cluster2	NA	nuc	56	A	0	0	0	0	0.011	0.011;0.0068;0.02	91;97;147	0.029	0.03;0.029	32;34	0.011	0.019;0.0063	321;319	0.024	0.025;0.023	79;85
AlaCGC	cluster2	NA	nuc	57	A	0	0	0	0	0.0095	0.011;0.0074;0.01	89;95;135	0.031	0.031;0.03	31;32	0.0079	0.0064;0.0096	311;310	0.031	0.027;0.037	74;80
AlaCGC	cluster2	NA	nuc	58	T	0	0	0	0	0.0094	0.011;0.0072;0.01	91;95;137	0.03	0.03;0.029	32;33	0.0063	0.0064;0.0063	313;316	0.031	0.026;0.037	77;81
AlaCGC	cluster2	NA	nuc	59	C	0	0	0	0	0.015	0.011;0.03;0.01	87;96;134	0.03	0.03;0.029	32;33	0.0032	0.0032;0.0032	311;312	0.018	0.026;0.012	76;80
AlaCGC	cluster2	NA	nuc	60	C	0	0	0	0	0.018	0.011;0.023;0.021	89;93;128	0.044	0.031;0.061	31;32	0.0085	0.0032;0.023	313;309	0.022	0.039;0.012	75;82
AlaCGC	cluster2	NA	nuc	61	C	0	0	0	0	0.015	0.011;0.016;0.021	90;94;125	0.044	0.031;0.062	31;31	0.014	0.0096;0.019	311;309	0.044	0.051;0.038	78;78
AlaCGC	cluster2	NA	nuc	62	T	0	0	0	0	0.018	0.011;0.048;0.01	90;95;124	0.031	0.031;0.031	31;31	0.014	0.0096;0.019	312;307	0.051	0.068;0.038	72;78
AlaCGC	cluster2	NA	nuc	63	G	0	0	0	0	0.013	0.011;0.0083;0.022	89;92;120	0.032	0.032;0.032	30;30	0.008	0.0097;0.0067	309;298	0.027	0.027;0.027	72;72
AlaCGC	cluster2	NA	nuc	64	G	0	0	0	0	0.022	0.012;0.041;0.021	85;93;122	0.045	0.031;0.065	31;30	0.015	0.013;0.017	306;296	0.034	0.028;0.04	70;74
AlaCGC	cluster2	NA	nuc	65	C	0	0	0	0	0.016	0.011;0.017;0.022	86;92;115	0.032	0.031;0.033	31;29	0.0067	0.013;0.0035	303;288	0.02	0.015;0.026	67;75
AlaCGC	cluster2	NA	nuc	66	A	0	0	0	0	0.015	0.034;0.0085;0.012	87;81;116	0.049	0.067;0.036	29;27	0.0067	0.0065;0.0069	305;289	0.028	0.03;0.027	66;74
AlaCGC	cluster2	NA	nuc	67	C	0	0	0	0	0.022	0.011;0.03;0.033	87;90;100	0.033	0.032;0.034	30;28	0.0088	0.01;0.0075	289;267	0.015	0.015;0.014	67;68
AlaCGC	cluster2	NA	nuc	68	C	0	0	0	0	0.011	0.011;0.0099;0.011	89;94;100	0.033	0.032;0.034	30;28	0.0088	0.01;0.0075	288;267	0.014	0.015;0.014	67;69
AlaCGC	cluster2	NA	nuc	69	T	0	0	0	0	0.034	0.022;0.04;0.044	89;89;100	0.059	0.032;0.11	30;27	0.015	0.01;0.022	289;267	0.021	0.03;0.014	65;69
AlaCGC	cluster2	NA	nuc	70	C	0	0	0	0	0.017	0.022;0.02;0.011	89;90;98	0.048	0.032;0.071	30;27	0.018	0.014;0.023	289;264	0.029	0.03;0.029	66;69
AlaCGC	cluster2	NA	nuc	71	C	0	0	0	0	0.031	0.034;0.041;0.022	88;91;97	0.035	0.032;0.037	30;26	0.043	0.038;0.049	287;267	0.043	0.044;0.043	67;69
AlaCGC	cluster2	NA	nuc	72	A	0	0	0	0	0.022	0.023;0.02;0.022	87;89;97	0.035	0.032;0.037	30;26	0.015	0.031;0.0076	286;261	0.021	0.015;0.029	65;67
AlaCGC	cluster3	tRNA-Ala-CGC-4	nuc	1	G	0	0	0	0	0.015	0.023;0.031;0.0049	771;1225;6804	0.0058	0.0062;0.0054	3220;2226	0.027	0.027;0.027	4867;5281	0.022	0.018;0.026	5600;3887
AlaCGC	cluster3	tRNA-Ala-CGC-4	nuc	2	G	0	0	0	0	0.0032	0.0083;0.0049;0.0008	842;1244;7314	0.0029	0.0021;0.004	3274;2275	0.0047	0.0049;0.0045	5286;5751	0.0041	0.0028;0.0061	6069;4228
AlaCGC	cluster3	tRNA-Ala-CGC-4	nuc	3	G	0	0	0	0	0.0052	0.011;0.0077;0.0016	870;1255;7629	0.0015	0.0009;0.0026	3314;2297	0.0079	0.008;0.0079	5528;6056	0.0074	0.0083;0.0066	6359;4424
AlaCGC	cluster3	tRNA-Ala-CGC-4	nuc	4	G	0	0	0	0	0.0025	0.0023;0.0018;0.004	875;1263;7767	0.001	0.0012;0.00087	3338;2308	0.0018	0.0026;0.0013	5670;6187	0.00084	0.0011;0.00066	6501;4548
AlaCGC	cluster3	tRNA-Ala-CGC-4	nuc	5	G	0	0	0	0	0.014	0.017;0.019;0.0087	894;1260;7870	0.0098	0.0089;0.011	3361;2327	0.016	0.016;0.015	5743;6300	0.013	0.0095;0.018	6518;4668
AlaCGC	cluster3	tRNA-Ala-CGC-4	nuc	6	T	0	0	0	0	0.0026	0.0064;0.0035;0.00079	935;1271;7946	0.0019	0.0021;0.0017	3400;2347	0.0023	0.0018;0.0028	6087;6717	0.0026	0.0019;0.0035	6851;4876
AlaCGC	cluster3	tRNA-Ala-CGC-4	nuc	7	G	0	0	0	0	0.0006	0.0011;0.00025;0.00078	934;1275;7862	0.00035	0.00029;0.00043	3400;2340	0.00022	0.00016;0.0003	6073;6676	0.00025	0.00029;0.00021	6822;4852
AlaCGC	cluster3	tRNA-Ala-CGC-4	nuc	8	T	0	0	0	0	0.0012	0.0031;0.00063;0.00078	952;1282;7991	0.00086	0.0018;0.00042	3426;2362	0.0013	0.0011;0.0016	6214;6861	0.001	0.00086;0.0012	6954;4958
AlaCGC	cluster3	tRNA-Ala-CGC-4	nuc	9	A	0	0	0	0	0.0014	0.0011;0.0017;0.0016	938;1266;7831	0.0018	0.0015;0.0021	3378;2345	0.002	0.0026;0.0015	6082;6700	0.0025	0.0021;0.0031	6825;4851
AlaCGC	cluster3	tRNA-Ala-CGC-4	nuc	10	G	0	0	0	0	0.0082	0.0074;0.0086;0.0086	939;1276;7890	0.011	0.0091;0.013	3404;2347	0.01	0.011;0.0093	6126;6755	0.011	0.011;0.01	6868;4871
AlaCGC	cluster3	tRNA-Ala-CGC-4	nuc	11	C	0	0	0	0	0.00048	0.0011;0.00013;0.00079	939;1267;7822	0.00035	0.0003;0.00043	3387;2346	0.00022	0.00033;0.00015	6086;6723	0.00017	0.00015;0.00021	6838;4869
AlaCGC	cluster3	tRNA-Ala-CGC-4	nuc	12	T	0	0	0	0	0.0023	0.0031;0.0016;0.0025	954;1211;7926	0.0027	0.0031;0.0023	3203;2214	0.0027	0.0021;0.0035	6169;6841	0.0032	0.0029;0.0034	6930;4934
AlaCGC	cluster3	tRNA-Ala-CGC-4	nuc	13	C	0	0	0	0	0.00095	0.0011;0.00051;0.0016	931;1261;7820	0.00051	0.0003;0.00087	3340;2301	0.00099	0.00066;0.0015	6086;6716	0.00092	0.00059;0.0014	6820;4862
AlaCGC	cluster3	tRNA-Ala-CGC-4	nuc	14	A	0	0	0	0	0.0024	0.0022;0.0028;0.0024	926;1259;7744	0.0032	0.0027;0.0039	3358;2333	0.0025	0.0018;0.0035	5999;6603	0.0028	0.0033;0.0025	6755;4815
AlaCGC	cluster3	tRNA-Ala-CGC-4	nuc	15	G	0	0	0	0	0.018	0.015;0.021;0.018	963;1300;8068	0.0085	0.0067;0.011	3437;2380	0.016	0.018;0.014	6263;6906	0.017	0.02;0.014	7035;5003
AlaCGC	cluster3	tRNA-Ala-CGC-4	nuc	16	T	0	0	0	0	0.016	0.012;0.021;0.017	972;1313;8066	0.0079	0.0068;0.0091	3504;2416	0.015	0.016;0.013	6506;7051	0.016	0.018;0.014	7181;5181
AlaCGC	cluster3	tRNA-Ala-CGC-4	nuc	17	G	1	0	0	1	0.34	0.32;0.3;0.42	953;1274;7795	0.3	0.29;0.31	3432;2362	0.2	0.21;0.18	6280;6859	0.18	0.15;0.2	6980;5001
AlaCGC	cluster3	tRNA-Ala-CGC-4	nuc	18	G	0	0	0	0	0.057	0.091;0.026;0.076	650;738;5482	0.026	0.029;0.023	2438;1636	0.023	0.024;0.023	4960;5525	0.02	0.018;0.022	5860;3976
AlaCGC	cluster3	tRNA-Ala-CGC-4	nuc	19	T	1	1	0	1	0.081	0.073;0.07;0.1	591;692;5332	0.053	0.051;0.056	2436;1634	0.049	0.051;0.047	4857;5444	0.061	0.059;0.065	5758;3905
AlaCGC	cluster3	tRNA-Ala-CGC-4	nuc	20	A	0	0	0	0	0.019	0.025;0.017;0.015	555;677;5109	0.013	0.014;0.013	2329;1581	0.0098	0.011;0.0085	4657;5166	0.025	0.02;0.031	5604;3747
AlaCGC	cluster3	tRNA-Ala-CGC-4	nuc	21	G	0	0	0	0	0.024	0.02;0.021;0.033	353;395;3626	0.024	0.021;0.027	1586;1069	0.021	0.023;0.019	3180;3740	0.094	0.34;0.026	4514;2606
AlaCGC	cluster3	tRNA-Ala-CGC-4	nuc	22	A	0	0	0	0	0.04	0.035;0.058;0.033	317;363;3281	0.021	0.027;0.017	1529;1011	0.054	0.044;0.068	2905;3389	0.033	0.029;0.037	4215;2377
AlaCGC	cluster3	tRNA-Ala-CGC-4	nuc	23	G	1	0	1	1	0.25	0.2;0.21;0.35	271;291;2854	0.16	0.17;0.15	1321;913	0.18	0.18;0.18	2519;3012	0.17	0.17;0.17	2367;2035
AlaCGC	cluster3	tRNA-Ala-CGC-4	nuc	24	C	0	0	0	0	0.057	0.051;0.041;0.09	195;177;2053	0.035	0.029;0.043	1050;751	0.037	0.036;0.038	1900;2262	0.038	0.053;0.027	1739;1588
AlaCGC	cluster3	tRNA-Ala-CGC-4	nuc	25	G	0	0	1	0	0.034	0.036;0.023;0.045	165;153;1875	0.015	0.016;0.015	1019;724	0.018	0.017;0.02	1704;2011	0.018	0.031;0.011	1556;1460
AlaCGC	cluster3	tRNA-Ala-CGC-4	nuc	26	C	0	0	0	0	0.011	0.013;0.0057;0.02	154;146;1760	0.0021	0.003;0.0014	994;711	0.0045	0.0038;0.0053	1577;1884	0.0038	0.0028;0.0051	1423;1364
AlaCGC	cluster3	tRNA-Ala-CGC-4	nuc	27	G	0	0	0	0	0.0084	0.014;0.003;0.014	139;144;1646	0.0021	0.0031;0.0014	973;699	0.0035	0.0041;0.0029	1449;1713	0.0054	0.0075;0.0039	1327;1274
AlaCGC	cluster3	tRNA-Ala-CGC-4	nuc	28	T	1	1	1	1	0.18	0.16;0.2;0.18	134;145;1657	0.18	0.17;0.18	977;694	0.13	0.12;0.15	1428;1699	0.16	0.17;0.15	1321;1263
AlaCGC	cluster3	tRNA-Ala-CGC-4	nuc	29	G	0	0	0	0	0.31	0.25;0.35;0.33	117;119;1382	0.35	0.35;0.36	837;602	0.27	0.26;0.28	1266;1476	0.25	0.26;0.24	1125;1096
AlaCGC	cluster3	tRNA-Ala-CGC-4	nuc	30	C	0	0	0	1	0.19	0.16;0.26;0.17	87;82;896	0.21	0.21;0.21	545;390	0.18	0.17;0.2	921;1039	0.21	0.2;0.22	813;818
AlaCGC	cluster3	tRNA-Ala-CGC-4	nuc	31	T	0	0	0	0	0.78	0.69;0.74;0.93	83;71;744	0.91	0.92;0.91	467;321	0.84	0.85;0.84	787;851	0.87	0.88;0.87	700;696
AlaCGC	cluster3	tRNA-Ala-CGC-4	nuc	32	T	0	0	0	1	0.17	0.14;0.21	28;5;211	0.32	0.35;0.29	42;30	0.16	0.17;0.15	126;117	0.26	0.27;0.25	104;92
AlaCGC	cluster3	tRNA-Ala-CGC-4	nuc	33	C	0	0	0	0	0.025	0.043;0.015	22;4;203	0.03	0.028;0.033	35;29	0.021	0.019;0.022	104;89	0.012	0.011;0.013	91;76
AlaCGC	cluster3	tRNA-Ala-CGC-4	nuc	34	G	0	0	0	0	0.08	0.13;0.049	22;4;203	0.076	0.083;0.069	35;28	0.083	0.1;0.067	106;88	0.1	0.076;0.13	91;75
AlaCGC	cluster3	tRNA-Ala-CGC-4	nuc	35	C	0	0	1	0	0.31	0.29;0.34	20;2;193	0.63	0.7;0.57	32;27	0.35	0.28;0.43	94;80	0.5	0.59;0.42	90;66
AlaCGC	cluster3	tRNA-Ala-CGC-4	nuc	36	A	0	0	1	0	0.076	0.048;0.12	20;1;191	0.076	0.071;0.08	27;24	0.17	0.19;0.16	88;75	0.15	0.18;0.13	84;62
AlaCGC	cluster3	tRNA-Ala-CGC-4	nuc	37	T	0	0	0	1	0.26	0.24;0.3	16;3;171	0.54	0.65;0.45	22;21	0.3	0.24;0.37	77;70	0.45	0.5;0.4	77;56
AlaCGC	cluster3	tRNA-Ala-CGC-4	nuc	38	G	0	0	0	0	0.072	0.1;0.052	19;3;192	0.22	0.26;0.19	18;26	0.1	0.076;0.14	104;79	0.07	0.081;0.06	85;66
AlaCGC	cluster3	tRNA-Ala-CGC-4	nuc	39	T	0	0	0	1	0.12	0.11;0.14	18;3;169	0.3	0.44;0.2	15;24	0.15	0.078;0.27	101;72	0.29	0.38;0.22	70;62
AlaCGC	cluster3	tRNA-Ala-CGC-4	nuc	40	A	0	0	0	0	0.055	0.056;0.054	17;3;167	0.087	0.062;0.12	15;24	0.024	0.041;0.015	97;67	0.089	0.098;0.081	60;61
AlaCGC	cluster3	tRNA-Ala-CGC-4	nuc	41	C	0	0	0	0	0.044	0.059;0.032	16;3;153	NA	NA	NA	0.057	0.033;0.1	91;49	0.1	0.14;0.074	43;53
AlaCGC	cluster3	tRNA-Ala-CGC-4	nuc	42	G	0	0	0	0	0.02	0.062;0.0067	15;4;148	NA	NA	NA	0.016	0.011;0.022	86;45	0.041	0.044;0.038	44;51
AlaCGC	cluster3	tRNA-Ala-CGC-4	nuc	43	A	0	0	0	0	0.04	0.067;0.012;0.077	29;12;165	NA	NA	NA	0.026	0.038;0.018	105;54	0.053	0.074;0.038	53;52
AlaCGC	cluster3	tRNA-Ala-CGC-4	nuc	44	G	0	0	0	0	0.036	0.031;0.019;0.077	31;12;157	NA	NA	NA	0.025	0.0089;0.073	111;54	0.026	0.039;0.018	50;56
AlaCGC	cluster3	tRNA-Ala-CGC-4	nuc	45	G	0	0	0	0	0.03	0.029;0.013;0.071	33;13;157	NA	NA	NA	0.022	0.0088;0.057	112;52	0.055	0.059;0.051	50;58
AlaCGC	cluster3	tRNA-Ala-CGC-4	nuc	46	C	0	0	0	0	0.014	0.023;0.006;0.019	42;53;166	0.075	0.077;0.074	12;26	0.028	0.023;0.035	130;56	0.029	0.053;0.016	56;61
AlaCGC	cluster3	tRNA-Ala-CGC-4	nuc	47	C	0	0	0	0	0.024	0.021;0.035;0.018	46;56;169	0.15	0.23;0.1	12;28	0.046	0.032;0.067	124;59	0.033	0.034;0.031	57;64
AlaCGC	cluster3	tRNA-Ala-CGC-4	nuc	48	C	0	0	0	0	0.018	0.021;0.017;0.016	47;62;172	0.075	0.19;0.03	15;32	0.011	0.0078;0.016	128;63	0.048	0.051;0.045	58;66
AlaCGC	cluster3	tRNA-Ala-CGC-4	nuc	49	C	0	0	0	0	0.024	0.039;0.023;0.015	50;65;171	0.082	0.12;0.057	16;34	0.032	0.023;0.045	131;66	0.038	0.05;0.029	59;68
AlaCGC	cluster3	tRNA-Ala-CGC-4	nuc	50	G	0	0	0	0	0.023	0.02;0.04;0.015	49;67;175	0.079	0.059;0.11	16;37	0.019	0.023;0.015	132;64	0.021	0.03;0.014	65;68
AlaCGC	cluster3	tRNA-Ala-CGC-4	nuc	51	G	0	0	0	0	0.015	0.02;0.012;0.014	49;69;172	0.053	0.056;0.05	17;39	0.011	0.0075;0.015	132;67	0.029	0.03;0.028	65;70
AlaCGC	cluster3	tRNA-Ala-CGC-4	nuc	52	G	0	0	0	0	0.012	0.021;0.0058;0.014	47;69;172	0.037	0.053;0.026	18;38	0.015	0.015;0.014	130;68	0.014	0.015;0.014	65;73
AlaCGC	cluster3	tRNA-Ala-CGC-4	nuc	53	T	0	0	0	0	0.034	0.02;0.045;0.043	49;69;177	0.052	0.053;0.051	18;38	0.021	0.015;0.029	133;69	0.029	0.015;0.054	65;73
AlaCGC	cluster3	tRNA-Ala-CGC-4	nuc	54	T	0	0	0	0	0.029	0.02;0.046;0.027	50;72;173	0.072	0.1;0.051	19;38	0.05	0.045;0.055	133;72	0.084	0.062;0.11	64;78
AlaCGC	cluster3	tRNA-Ala-CGC-4	nuc	55	C	0	0	0	0	0.023	0.02;0.047;0.014	50;73;169	0.11	0.14;0.081	20;36	0.097	0.096;0.099	135;70	0.079	0.075;0.083	66;71
AlaCGC	cluster3	tRNA-Ala-CGC-4	nuc	56	G	0	0	0	0	0.32	0.27;0.35;0.36	48;73;163	0.48	0.42;0.56	18;35	0.43	0.45;0.42	129;70	0.48	0.46;0.5	64;69
AlaCGC	cluster3	tRNA-Ala-CGC-4	nuc	57	A	0	0	0	0	0.27	0.29;0.27;0.25	40;54;135	0.43	0.44;0.42	15;23	0.36	0.33;0.4	91;46	0.3	0.3;0.3	43;43
AlaCGC	cluster3	tRNA-Ala-CGC-4	nuc	58	C	0	0	0	0	0.014	0.018;0.012;0.011	56;86;161	0.031	0.037;0.026	26;38	0.033	0.028;0.039	142;76	0.019	0.013;0.029	79;67
AlaCGC	cluster3	tRNA-Ala-CGC-4	nuc	59	C	0	0	0	0	0.026	0.018;0.044;0.023	55;86;158	0.033	0.037;0.029	26;34	0.023	0.042;0.013	142;75	0.046	0.049;0.044	81;67
AlaCGC	cluster3	tRNA-Ala-CGC-4	nuc	60	C	0	0	0	0	0.028	0.051;0.038;0.012	58;85;158	0.029	0.034;0.025	28;39	0.03	0.035;0.025	142;78	0.033	0.038;0.029	78;68
AlaCGC	cluster3	tRNA-Ala-CGC-4	nuc	61	C	0	0	0	0	0.019	0.017;0.037;0.011	57;86;161	0.042	0.034;0.05	28;39	0.021	0.034;0.013	145;78	0.019	0.025;0.014	79;68
AlaCGC	cluster3	tRNA-Ala-CGC-4	nuc	62	C	0	0	0	0	0.026	0.017;0.044;0.022	57;88;158	0.041	0.067;0.025	29;39	0.037	0.021;0.063	141;78	0.027	0.025;0.029	78;67
AlaCGC	cluster3	tRNA-Ala-CGC-4	nuc	63	G	0	0	0	0	0.027	0.018;0.089;0.012	55;84;157	0.03	0.036;0.026	27;38	0.027	0.029;0.026	139;76	0.02	0.027;0.015	74;66
AlaCGC	cluster3	tRNA-Ala-CGC-4	nuc	64	G	0	0	0	0	0.017	0.017;0.027;0.011	57;86;149	0.031	0.037;0.026	26;38	0.024	0.021;0.027	141;73	0.024	0.039;0.015	75;65
AlaCGC	cluster3	tRNA-Ala-CGC-4	nuc	65	C	0	0	0	0	0.024	0.034;0.033;0.011	57;87;149	0.061	0.071;0.051	27;38	0.029	0.022;0.039	138;75	0.014	0.013;0.015	76;65
AlaCGC	cluster3	tRNA-Ala-CGC-4	nuc	66	T	0	0	0	0	0.014	0.017;0.014;0.013	57;76;146	0.033	0.037;0.029	26;33	0.0099	0.0072;0.014	138;73	0.02	0.013;0.029	74;67
AlaCGC	cluster3	tRNA-Ala-CGC-4	nuc	67	C	0	0	0	0	0.018	0.018;0.027;0.011	55;86;147	0.031	0.037;0.026	26;38	0.024	0.022;0.027	138;74	0.028	0.027;0.03	74;65
AlaCGC	cluster3	tRNA-Ala-CGC-4	nuc	68	C	0	0	0	0	0.016	0.018;0.021;0.011	56;86;144	0.031	0.037;0.026	26;38	0.014	0.014;0.014	138;73	0.025	0.042;0.015	71;64
AlaCGC	cluster3	tRNA-Ala-CGC-4	nuc	69	T	0	0	0	0	0.026	0.053;0.028;0.012	56;82;142	0.044	0.037;0.051	26;38	0.014	0.014;0.014	138;73	0.02	0.027;0.015	73;64
AlaCGC	cluster3	tRNA-Ala-CGC-4	nuc	70	C	0	0	0	0	0.016	0.018;0.021;0.011	56;87;140	0.031	0.037;0.026	26;37	0.02	0.015;0.028	135;70	0.025	0.041;0.016	73;62
AlaCGC	cluster3	tRNA-Ala-CGC-4	nuc	71	C	0	0	0	0	0.014	0.018;0.014;0.011	56;87;139	0.031	0.038;0.026	25;38	0.017	0.022;0.014	138;72	0.021	0.027;0.016	72;63
AlaCGC	cluster3	tRNA-Ala-CGC-4	nuc	72	A	0	0	0	0	0.068	0.11;0.12;0.023	61;86;153	0.053	0.037;0.075	26;39	0.035	0.043;0.028	138;71	0.033	0.069;0.016	71;63
AlaCGC	cluster4	tRNA-Ala-CGC-2	nuc	1	G	0	0	0	0	0.013	0.014;0.035;0.0044	1381;2928;8135	0.011	0.012;0.011	3883;2674	0.026	0.024;0.028	6952;7362	0.035	0.027;0.046	5178;3868
AlaCGC	cluster4	tRNA-Ala-CGC-2	nuc	2	G	0	0	0	0	0.0093	0.0088;0.014;0.0067	1482;2997;8111	0.013	0.011;0.016	3962;2726	0.0082	0.0085;0.008	7394;7914	0.018	0.012;0.026	5525;4203
AlaCGC	cluster4	tRNA-Ala-CGC-2	nuc	3	G	0	0	0	0	0.0035	0.0099;0.0019;0.0023	1518;3004;8012	0.0074	0.0075;0.0073	3974;2730	0.011	0.01;0.012	7686;8093	0.014	0.014;0.014	5747;4316
AlaCGC	cluster4	tRNA-Ala-CGC-2	nuc	4	G	0	0	0	0	0.012	0.016;0.022;0.005	1539;3029;8178	0.019	0.017;0.021	4032;2780	0.024	0.022;0.025	7941;8199	0.035	0.028;0.044	5983;4549
AlaCGC	cluster4	tRNA-Ala-CGC-2	nuc	5	A	0	0	0	0	0.00071	0.00068;0.00026;0.002	1477;2942;7671	0.0015	0.0021;0.0011	3866;2659	0.0018	0.0018;0.0017	7598;7676	0.0014	0.00088;0.0024	5702;4238
AlaCGC	cluster4	tRNA-Ala-CGC-2	nuc	6	T	0	0	0	0	0.0025	0.0038;0.0039;0.00099	1569;3017;7943	0.0041	0.0035;0.0047	4015;2745	0.0039	0.0044;0.0034	7919;7915	0.0033	0.0043;0.0026	6256;4672
AlaCGC	cluster4	tRNA-Ala-CGC-2	nuc	7	G	0	0	0	0	0.0018	0.0025;0.0016;0.0013	1569;3039;7890	0.0015	0.0015;0.0014	4048;2767	0.0019	0.0017;0.0023	7870;7867	0.002	0.0021;0.0019	6275;4657
AlaCGC	cluster4	tRNA-Ala-CGC-2	nuc	8	T	0	0	0	0	0.0022	0.0031;0.0021;0.0016	1597;3050;7998	0.0017	0.0027;0.0011	4081;2788	0.0023	0.0026;0.002	7979;7986	0.0019	0.0017;0.0021	6417;4806
AlaCGC	cluster4	tRNA-Ala-CGC-2	nuc	9	A	0	0	0	0	0.0038	0.0038;0.0029;0.0049	1571;3036;7903	0.0016	0.0015;0.0018	4061;2777	0.0032	0.0031;0.0034	7844;7879	0.0027	0.0025;0.003	6326;4730
AlaCGC	cluster4	tRNA-Ala-CGC-2	nuc	10	G	0	0	0	0	0.0094	0.0076;0.0097;0.011	1582;3043;7915	0.015	0.016;0.015	4062;2782	0.012	0.012;0.011	7885;7907	0.01	0.01;0.0097	6345;4744
AlaCGC	cluster4	tRNA-Ala-CGC-2	nuc	11	C	0	0	0	0	0.0019	0.0025;0.001;0.0026	1573;3027;7914	0.0015	0.0015;0.0014	4053;2776	0.0017	0.0017;0.0018	7872;7866	0.0012	0.0017;0.00084	6337;4751
AlaCGC	cluster4	tRNA-Ala-CGC-2	nuc	12	T	0	0	0	0	0.0025	0.0012;0.0043;0.0028	1601;2882;7954	0.0034	0.0024;0.005	3828;2613	0.0039	0.0043;0.0035	7938;7949	0.0037	0.0037;0.0037	6427;4808
AlaCGC	cluster4	tRNA-Ala-CGC-2	nuc	13	C	0	0	0	0	0.00082	0.00063;0.00088;0.001	1586;3004;7916	0.00074	0.00075;0.00073	4021;2753	0.00051	0.00051;0.00051	7849;7855	0.00082	0.00063;0.0011	6332;4722
AlaCGC	cluster4	tRNA-Ala-CGC-2	nuc	14	A	0	0	0	0	0.0019	0.00064;0.0027;0.004	1572;3013;7827	0.003	0.0017;0.0051	4028;2742	0.0024	0.0022;0.0026	7774;7794	0.002	0.0016;0.0026	6293;4685
AlaCGC	cluster4	tRNA-Ala-CGC-2	nuc	15	G	0	0	0	0	0.0092	0.017;0.014;0.0033	1620;3053;8039	0.0044	0.0039;0.005	4088;2791	0.0084	0.0076;0.0094	7930;7975	0.012	0.013;0.012	6466;4839
AlaCGC	cluster4	tRNA-Ala-CGC-2	nuc	16	T	0	0	0	0	0.068	0.093;0.05;0.069	1616;3065;8014	0.042	0.041;0.042	4081;2798	0.038	0.041;0.035	7953;7983	0.052	0.055;0.049	6488;4861
AlaCGC	cluster4	tRNA-Ala-CGC-2	nuc	17	G	0	0	0	0	0.11	0.26;0.055;0.094	1464;2829;7591	0.063	0.067;0.059	3897;2621	0.055	0.059;0.052	7577;7626	0.062	0.057;0.067	6020;4563
AlaCGC	cluster4	tRNA-Ala-CGC-2	nuc	18	G	0	0	0	0	0.05	0.098;0.03;0.042	1087;2563;7204	0.027	0.03;0.024	3640;2473	0.023	0.023;0.022	7122;7213	0.031	0.028;0.034	5660;4250
AlaCGC	cluster4	tRNA-Ala-CGC-2	nuc	19	T	1	1	1	1	0.086	0.12;0.064;0.083	992;2469;7017	0.044	0.041;0.047	3552;2432	0.054	0.05;0.057	6992;7085	0.071	0.077;0.066	5554;4155
AlaCGC	cluster4	tRNA-Ala-CGC-2	nuc	20	A	0	0	0	0	0.0073	0.0083;0.0068;0.0069	962;2456;6934	0.0048	0.0031;0.0074	3526;2416	0.0055	0.0063;0.0049	6879;6968	0.0066	0.0083;0.0052	5428;4028
AlaCGC	cluster4	tRNA-Ala-CGC-2	nuc	21	G	0	0	0	0	0.056	0.093;0.046;0.04	743;2210;6188	0.032	0.033;0.031	3199;2241	0.032	0.032;0.031	6027;6292	0.039	0.037;0.041	4660;3457
AlaCGC	cluster4	tRNA-Ala-CGC-2	nuc	22	A	0	0	0	0	0.0078	0.014;0.0064;0.0055	729;2194;6102	0.0046	0.0047;0.0045	3191;2209	0.0067	0.0067;0.0066	5940;6180	0.0082	0.008;0.0084	4518;3316
AlaCGC	cluster4	tRNA-Ala-CGC-2	nuc	23	G	0	0	0	0	0.033	0.052;0.027;0.026	637;2035;5666	0.016	0.019;0.013	3022;2111	0.033	0.036;0.031	5547;5835	0.041	0.043;0.039	4141;3063
AlaCGC	cluster4	tRNA-Ala-CGC-2	nuc	24	C	1	1	1	1	0.19	0.21;0.16;0.21	636;2108;5614	0.14	0.13;0.16	3071;2127	0.17	0.17;0.16	5501;5865	0.11	0.12;0.09	4165;3044
AlaCGC	cluster4	tRNA-Ala-CGC-2	nuc	25	G	1	1	1	1	0.59	0.67;0.51;0.61	577;1901;5292	0.33	0.29;0.38	2890;2008	0.43	0.43;0.44	5124;5420	0.12	0.16;0.09	3638;2749
AlaCGC	cluster4	tRNA-Ala-CGC-2	nuc	26	C	0	0	0	0	0.059	0.084;0.043;0.056	214;1082;3023	0.056	0.052;0.061	2275;1463	0.055	0.057;0.053	3304;3593	0.048	0.043;0.054	3459;2698
AlaCGC	cluster4	tRNA-Ala-CGC-2	nuc	27	A	0	0	0	0	0.0026	0.0048;0.002;0.0019	207;1060;2928	0.0016	0.00089;0.0028	2239;1442	0.0023	0.0022;0.0023	3171;3424	0.00077	0.0015;0.00039	3276;2542
AlaCGC	cluster4	tRNA-Ala-CGC-2	nuc	28	T	1	1	1	1	0.44	0.28;0.53;0.6	125;354;1278	0.45	0.45;0.44	768;483	0.44	0.42;0.47	1247;1288	0.43	0.47;0.39	1311;1171
AlaCGC	cluster4	tRNA-Ala-CGC-2	nuc	29	G	0	0	0	0	0.14	0.15;0.15;0.12	90;172;752	0.19	0.21;0.17	486;302	0.16	0.17;0.15	829;784	0.16	0.16;0.16	856;802
AlaCGC	cluster4	tRNA-Ala-CGC-2	nuc	30	C	0	0	0	1	0.19	0.093;0.29;0.24	74;147;590	0.24	0.25;0.22	388;245	0.21	0.21;0.2	638;610	0.22	0.28;0.18	644;598
AlaCGC	cluster4	tRNA-Ala-CGC-2	nuc	31	T	1	0	0	0	0.42	0.37;0.34;0.61	69;124;507	0.52	0.56;0.47	339;196	0.5	0.5;0.5	539;511	0.48	0.47;0.49	568;513
AlaCGC	cluster4	tRNA-Ala-CGC-2	nuc	32	T	0	0	0	0	0.17	0.048;0.3;0.37	41;48;320	0.22	0.31;0.16	151;102	0.23	0.24;0.23	245;226	0.21	0.38;0.12	274;257
AlaCGC	cluster4	tRNA-Ala-CGC-2	nuc	33	C	0	0	0	0	0.016	0.03;0.0066;0.021	32;47;302	0.012	0.014;0.01	143;96	0.012	0.0091;0.015	219;197	0.0082	0.0079;0.0084	253;236
AlaCGC	cluster4	tRNA-Ala-CGC-2	nuc	34	G	0	0	0	0	0.077	0.16;0.035;0.082	31;48;312	0.051	0.035;0.075	143;92	0.064	0.053;0.077	246;219	0.039	0.031;0.051	260;256
AlaCGC	cluster4	tRNA-Ala-CGC-2	nuc	35	C	0	1	1	0	0.29	0.18;0.32;0.42	32;47;301	0.23	0.34;0.16	142;93	0.33	0.3;0.36	242;210	0.27	0.44;0.17	270;251
AlaCGC	cluster4	tRNA-Ala-CGC-2	nuc	36	A	1	1	1	1	0.24	0.23;0.21;0.27	34;47;288	0.13	0.12;0.14	145;99	0.14	0.17;0.12	251;213	0.19	0.21;0.16	274;284
AlaCGC	cluster4	tRNA-Ala-CGC-2	nuc	37	T	0	0	1	1	0.12	0.085;0.14;0.15	46;79;447	0.15	0.17;0.13	238;191	0.14	0.12;0.16	719;525	0.16	0.2;0.13	555;647
AlaCGC	cluster4	tRNA-Ala-CGC-2	nuc	38	G	0	0	0	0	0.059	0.083;0.051;0.048	119;227;1326	0.046	0.041;0.051	530;486	0.046	0.048;0.044	2436;1695	0.041	0.044;0.038	1596;1792
AlaCGC	cluster4	tRNA-Ala-CGC-2	nuc	39	T	0	0	0	0	0.027	0.036;0.026;0.021	165;280;1584	0.023	0.024;0.022	615;552	0.025	0.023;0.027	2990;2050	0.03	0.035;0.026	1870;2182
AlaCGC	cluster4	tRNA-Ala-CGC-2	nuc	40	A	0	0	0	0	0.0045	0.011;0.0025;0.0033	178;305;1623	0.0047	0.0063;0.0035	632;564	0.0033	0.0033;0.0034	3040;2087	0.0026	0.0021;0.0032	1901;2213
AlaCGC	cluster4	tRNA-Ala-CGC-2	nuc	41	T	0	0	0	0	0.017	0.013;0.02;0.019	233;361;1708	0.015	0.012;0.017	641;575	0.0081	0.005;0.013	3171;2165	0.0085	0.01;0.0069	2003;2310
AlaCGC	cluster4	tRNA-Ala-CGC-2	nuc	42	G	0	0	0	0	0.0061	0.013;0.0065;0.0027	236;365;1683	0.0029	0.0047;0.0017	641;573	0.0045	0.0044;0.0047	3173;2140	0.0039	0.0035;0.0044	1979;2280
AlaCGC	cluster4	tRNA-Ala-CGC-2	nuc	43	A	0	0	0	0	0.0077	0.019;0.011;0.0022	318;444;1916	0.0067	0.0072;0.0063	695;633	0.0083	0.0066;0.011	3509;2377	0.0081	0.0066;0.0098	2263;2439
AlaCGC	cluster4	tRNA-Ala-CGC-2	nuc	44	G	0	0	0	0	0.005	0.0062;0.0031;0.0067	324;450;1966	0.0021	0.0029;0.0016	686;638	0.002	0.0019;0.002	3631;2449	0.002	0.0013;0.0032	2316;2528
AlaCGC	cluster4	tRNA-Ala-CGC-2	nuc	45	G	0	0	0	0	0.0082	0.0091;0.0069;0.0086	330;463;2016	0.0057	0.0071;0.0046	700;653	0.0057	0.0041;0.008	3670;2492	0.0044	0.0038;0.0051	2349;2558
AlaCGC	cluster4	tRNA-Ala-CGC-2	nuc	46	C	0	0	0	0	0.0013	0.0025;0.00091;0.00089	405;1121;2208	0.0011	0.0011;0.0011	896;915	0.00042	0.00025;0.00072	4043;2787	0.00036	0.00036;0.00036	2784;2810
AlaCGC	cluster4	tRNA-Ala-CGC-2	nuc	47	C	0	0	0	0	0.0024	0.0047;0.0018;0.0018	428;1134;2258	0.0028	0.0023;0.0034	878;889	0.0025	0.0019;0.0032	4116;2826	0.0017	0.0014;0.0021	2869;2842
AlaCGC	cluster4	tRNA-Ala-CGC-2	nuc	48	C	0	0	0	0	0.0028	0.0022;0.003;0.0034	450;1179;2325	0.0037	0.0043;0.0032	933;942	0.0021	0.0033;0.0014	4202;2908	0.0034	0.0037;0.0031	2937;2915
AlaCGC	cluster4	tRNA-Ala-CGC-2	nuc	49	C	0	0	0	0	0.0045	0.0044;0.0033;0.0063	455;1265;2388	0.0034	0.0039;0.003	1018;999	0.0031	0.0033;0.003	4301;2970	0.0043	0.0047;0.004	3005;2971
AlaCGC	cluster4	tRNA-Ala-CGC-2	nuc	50	G	0	0	0	0	0.004	0.0063;0.0067;0.0015	477;1343;2690	0.0025	0.0034;0.0018	1185;1111	0.0049	0.0046;0.0052	4583;3296	0.0064	0.0052;0.0079	3277;3163
AlaCGC	cluster4	tRNA-Ala-CGC-2	nuc	51	G	0	0	0	0	0.0027	0.002;0.0046;0.0022	488;1370;2821	0.0025	0.0024;0.0026	1240;1153	0.0037	0.0034;0.0041	4659;3425	0.0028	0.0018;0.0043	3374;3232
AlaCGC	cluster4	tRNA-Ala-CGC-2	nuc	52	G	0	0	0	0	0.0015	0.0019;0.0024;0.00071	513;1403;2977	0.003	0.0022;0.0041	1344;1217	0.0031	0.0043;0.0022	4851;3556	0.0018	0.0026;0.0012	3527;3319
AlaCGC	cluster4	tRNA-Ala-CGC-2	nuc	53	T	0	0	0	0	0.0044	0.0036;0.0059;0.0041	550;1466;3220	0.0055	0.0047;0.0063	1476;1273	0.0048	0.0051;0.0045	5089;3737	0.0063	0.0067;0.006	3758;3499
AlaCGC	cluster4	tRNA-Ala-CGC-2	nuc	54	T	0	0	0	0	0.009	0.0084;0.0094;0.0092	596;1516;3520	0.0085	0.0066;0.011	1662;1384	0.0098	0.012;0.0081	5339;3961	0.011	0.01;0.012	4020;3763
AlaCGC	cluster4	tRNA-Ala-CGC-2	nuc	55	C	0	0	0	0	0.0057	0.008;0.005;0.0046	624;1524;3576	0.0041	0.004;0.0043	1769;1403	0.005	0.0072;0.0035	5382;4006	0.0056	0.0059;0.0053	4081;3802
AlaCGC	cluster4	tRNA-Ala-CGC-2	nuc	56	G	0	0	0	0	0.002	0.0032;0.0036;0.00065	625;1527;3623	0.0031	0.0027;0.0035	1822;1426	0.003	0.003;0.003	5391;4065	0.0026	0.0024;0.0029	4106;3831
AlaCGC	cluster4	tRNA-Ala-CGC-2	nuc	57	A	0	0	0	0	0.024	0.026;0.021;0.027	624;1543;3691	0.037	0.035;0.038	1962;1493	0.024	0.019;0.03	5475;4099	0.025	0.032;0.02	4186;3866
AlaCGC	cluster4	tRNA-Ala-CGC-2	nuc	58	T	0	0	0	0	0.0031	0.0041;0.0029;0.0024	730;1679;4413	0.0025	0.002;0.0032	2507;1853	0.0032	0.0044;0.0023	6610;4766	0.0037	0.0033;0.0042	5075;4813
AlaCGC	cluster4	tRNA-Ala-CGC-2	nuc	59	C	0	0	0	0	0.0024	0.0026;0.0017;0.0029	754;1735;4608	0.0015	0.0015;0.0015	2679;1962	0.0019	0.0026;0.0014	6924;4937	0.002	0.0025;0.0016	5304;5057
AlaCGC	cluster4	tRNA-Ala-CGC-2	nuc	60	C	0	0	0	0	0.0026	0.0038;0.0027;0.0017	786;1735;4802	0.0012	0.0015;0.001	2693;1966	0.0026	0.0024;0.0028	7150;5070	0.0028	0.0029;0.0027	5473;5181
AlaCGC	cluster4	tRNA-Ala-CGC-2	nuc	61	C	0	0	0	0	0.0033	0.0037;0.0022;0.0045	810;1792;5416	0.0012	0.0014;0.00098	2814;2030	0.0022	0.0027;0.0017	7409;5224	0.0019	0.0018;0.0021	5669;5314
AlaCGC	cluster4	tRNA-Ala-CGC-2	nuc	62	C	0	0	0	0	0.0028	0.0049;0.0028;0.0017	810;1807;5434	0.0029	0.0021;0.0039	2845;2044	0.0038	0.004;0.0036	7442;5221	0.0027	0.0025;0.003	5669;5329
AlaCGC	cluster4	tRNA-Ala-CGC-2	nuc	63	G	0	0	0	0	0.0011	0.0025;0.0011;0.00055	809;1812;5412	0.00042	0.00035;0.00049	2841;2041	0.0026	0.0023;0.0029	7358;5183	0.0013	0.0012;0.0013	5668;5282
AlaCGC	cluster4	tRNA-Ala-CGC-2	nuc	64	G	0	0	0	0	0.0029	0.0025;0.0028;0.0033	794;1814;5337	0.00059	0.00035;0.00098	2845;2036	0.0029	0.0032;0.0027	7285;5126	0.0027	0.0023;0.0031	5583;5216
AlaCGC	cluster4	tRNA-Ala-CGC-2	nuc	65	C	0	0	0	0	0.0026	0.0037;0.003;0.0017	805;1816;5385	0.0017	0.0014;0.002	2850;2042	0.0024	0.0026;0.0023	7340;5182	0.0022	0.0018;0.0027	5638;5270
AlaCGC	cluster4	tRNA-Ala-CGC-2	nuc	66	A	0	0	0	0	0.004	0.0038;0.0062;0.0028	795;1766;5306	0.0022	0.0032;0.0015	2789;1993	0.0072	0.0069;0.0074	7248;5108	0.0069	0.0065;0.0073	5566;5205
AlaCGC	cluster4	tRNA-Ala-CGC-2	nuc	67	T	0	0	0	0	0.0011	0.0025;0.00093;0.00056	813;1796;5397	0.00083	0.00035;0.002	2826;2032	0.00074	0.00095;0.00058	7371;5194	0.00045	0.00035;0.00057	5672;5264
AlaCGC	cluster4	tRNA-Ala-CGC-2	nuc	68	C	0	0	0	0	0.0017	0.0037;0.0011;0.0011	804;1795;5341	0.0013	0.00071;0.0025	2835;2032	0.001	0.0014;0.00078	7295;5150	0.0015	0.0014;0.0015	5607;5205
AlaCGC	cluster4	tRNA-Ala-CGC-2	nuc	69	T	0	0	0	0	0.0056	0.011;0.0052;0.0029	797;1710;5356	0.0067	0.0055;0.0082	2730;1947	0.0066	0.007;0.0062	7311;5140	0.0043	0.0044;0.0042	5630;5227
AlaCGC	cluster4	tRNA-Ala-CGC-2	nuc	70	C	0	0	0	0	0.0017	0.0025;0.0017;0.0011	793;1784;5317	0.0027	0.0028;0.0025	2812;2022	0.0024	0.0026;0.0022	7244;5110	0.0022	0.0018;0.0027	5567;5176
AlaCGC	cluster4	tRNA-Ala-CGC-2	nuc	71	C	0	0	0	0	0.0028	0.0025;0.003;0.0028	786;1782;5306	0.0046	0.0053;0.004	2809;2012	0.0041	0.0047;0.0035	7197;5078	0.0047	0.0043;0.005	5547;5179
AlaCGC	cluster4	tRNA-Ala-CGC-2	nuc	72	A	0	0	0	0	0.0088	0.01;0.0099;0.0068	778;1761;5267	0.01	0.0097;0.011	2780;1984	0.0095	0.0085;0.011	7137;5027	0.0077	0.0062;0.0095	5514;5134
AlaCGC	cluster5	tRNA-Ala-CGC-3	nuc	1	G	0	0	0	0	0.0071	0.008;0.019;0.0023	1371;2145;5604	0.0023	0.0028;0.0019	2107;1612	0.019	0.016;0.024	4659;4745	0.022	0.019;0.026	3106;2107
AlaCGC	cluster5	tRNA-Ala-CGC-3	nuc	2	G	0	0	0	0	0.0055	0.0074;0.0045;0.005	1477;2191;6009	0.0063	0.006;0.0067	2162;1645	0.0049	0.0058;0.0041	4994;5140	0.0085	0.0051;0.014	3343;2319
AlaCGC	cluster5	tRNA-Ala-CGC-3	nuc	3	G	0	0	0	0	0.0028	0.0053;0.0043;0.00091	1506;2194;6227	0.0011	0.00092;0.0012	2171;1653	0.0044	0.0044;0.0043	5183;5329	0.0056	0.0069;0.0046	3463;2408
AlaCGC	cluster5	tRNA-Ala-CGC-3	nuc	4	G	0	0	0	0	0.0076	0.0098;0.0091;0.005	1524;2217;6395	0.011	0.009;0.012	2209;1680	0.015	0.015;0.016	5352;5511	0.022	0.016;0.029	3590;2536
AlaCGC	cluster5	tRNA-Ala-CGC-3	nuc	5	A	0	0	0	0	0.0018	0.0014;0.0019;0.0023	1468;2148;6220	0.0021	0.0023;0.0019	2136;1615	0.0021	0.0027;0.0017	5186;5282	0.0026	0.002;0.0033	3444;2390
AlaCGC	cluster5	tRNA-Ala-CGC-3	nuc	6	T	0	0	0	0	0.002	0.0045;0.0039;0.00045	1557;2212;6724	0.0041	0.0031;0.0054	2226;1678	0.0032	0.0046;0.0022	5610;5842	0.0027	0.0034;0.0022	3844;2693
AlaCGC	cluster5	tRNA-Ala-CGC-3	nuc	7	G	0	0	0	0	0.0024	0.0045;0.0012;0.0027	1557;2226;6709	0.0021	0.0018;0.0024	2247;1692	0.0016	0.0014;0.0017	5617;5837	0.0032	0.0031;0.0034	3844;2678
AlaCGC	cluster5	tRNA-Ala-CGC-3	nuc	8	T	0	0	0	0	0.002	0.0019;0.0022;0.0018	1583;2234;6845	0.00072	0.00088;0.00059	2261;1708	0.0019	0.0017;0.002	5728;5979	0.0013	0.0015;0.0011	3937;2769
AlaCGC	cluster5	tRNA-Ala-CGC-3	nuc	9	A	0	0	0	0	0.003	0.0032;0.0021;0.004	1554;2226;6744	0.002	0.0013;0.0029	2247;1699	0.0027	0.0021;0.0034	5639;5894	0.0023	0.0023;0.0022	3875;2707
AlaCGC	cluster5	tRNA-Ala-CGC-3	nuc	10	G	0	0	0	0	0.0089	0.0076;0.0077;0.012	1570;2229;6776	0.012	0.015;0.01	2255;1706	0.0097	0.0097;0.0096	5671;5908	0.0078	0.0082;0.0074	3880;2710
AlaCGC	cluster5	tRNA-Ala-CGC-3	nuc	11	C	0	0	0	0	0.0017	0.0019;0.0015;0.0018	1563;2218;6746	0.001	0.00089;0.0012	2246;1697	0.0016	0.0016;0.0015	5660;5854	0.0013	0.0023;0.00074	3868;2712
AlaCGC	cluster5	tRNA-Ala-CGC-3	nuc	12	T	0	0	0	0	0.0028	0.0025;0.0037;0.0024	1587;2107;6805	0.0023	0.0028;0.0019	2122;1597	0.0033	0.0032;0.0035	5702;5958	0.0024	0.0023;0.0025	3927;2755
AlaCGC	cluster5	tRNA-Ala-CGC-3	nuc	13	C	0	0	0	0	0.0007	0.00064;0.00059;0.00091	1569;2202;6731	0.00073	0.0009;0.0006	2220;1674	0.00074	0.00053;0.001	5640;5853	0.00076	0.00078;0.00074	3862;2694
AlaCGC	cluster5	tRNA-Ala-CGC-3	nuc	14	A	0	0	0	0	0.0023	0.0013;0.0026;0.0036	1554;2206;6642	0.0036	0.0022;0.0059	2229;1685	0.0025	0.0025;0.0026	5590;5816	0.0017	0.0016;0.0019	3834;2683
AlaCGC	cluster5	tRNA-Ala-CGC-3	nuc	15	G	0	0	0	0	0.011	0.014;0.02;0.0045	1600;2237;6926	0.0058	0.0057;0.0058	2263;1711	0.011	0.0098;0.013	5716;6001	0.021	0.024;0.018	4005;2779
AlaCGC	cluster5	tRNA-Ala-CGC-3	nuc	16	T	0	0	0	0	0.08	0.093;0.062;0.091	1597;2242;6934	0.064	0.071;0.059	2258;1705	0.05	0.055;0.045	5748;6001	0.088	0.093;0.083	3996;2796
AlaCGC	cluster5	tRNA-Ala-CGC-3	nuc	17	G	0	0	0	0	0.13	0.26;0.07;0.13	1448;2009;6445	0.11	0.13;0.099	2067;1537	0.076	0.082;0.07	5372;5642	0.11	0.094;0.12	3546;2512
AlaCGC	cluster5	tRNA-Ala-CGC-3	nuc	18	G	0	0	0	0	0.06	0.1;0.036;0.06	1072;1744;6013	0.047	0.056;0.04	1808;1387	0.031	0.032;0.03	4921;5217	0.055	0.048;0.063	3181;2208
AlaCGC	cluster5	tRNA-Ala-CGC-3	nuc	19	T	1	1	1	1	0.11	0.12;0.087;0.12	964;1649;5805	0.09	0.088;0.093	1723;1342	0.075	0.072;0.077	4773;5099	0.13	0.14;0.13	3031;2070
AlaCGC	cluster5	tRNA-Ala-CGC-3	nuc	20	A	0	0	0	0	0.009	0.011;0.0086;0.0079	941;1641;5714	0.0052	0.0041;0.0067	1704;1340	0.0051	0.0056;0.0046	4680;4983	0.0077	0.012;0.005	2952;1998
AlaCGC	cluster5	tRNA-Ala-CGC-3	nuc	21	G	0	0	0	0	0.076	0.095;0.071;0.064	717;1395;4699	0.066	0.074;0.058	1380;1149	0.051	0.052;0.051	3747;4154	0.089	0.077;0.1	2185;1399
AlaCGC	cluster5	tRNA-Ala-CGC-3	nuc	22	A	0	0	0	0	0.0058	0.011;0.0048;0.0036	709;1379;4536	0.0044	0.0037;0.0053	1362;1136	0.0049	0.0052;0.0045	3635;3978	0.012	0.012;0.012	2051;1284
AlaCGC	cluster5	tRNA-Ala-CGC-3	nuc	23	G	1	0	1	1	0.05	0.052;0.058;0.043	618;1219;3942	0.032	0.041;0.024	1188;1027	0.066	0.066;0.065	3185;3532	0.11	0.11;0.12	1664;1010
AlaCGC	cluster5	tRNA-Ala-CGC-3	nuc	24	C	1	1	1	1	0.23	0.19;0.25;0.25	594;1164;3660	0.26	0.25;0.28	1138;987	0.23	0.24;0.22	2910;3208	0.16	0.18;0.14	1411;829
AlaCGC	cluster5	tRNA-Ala-CGC-3	nuc	25	G	1	1	1	1	0.77	0.71;0.8;0.82	553;1076;3318	0.65	0.64;0.66	1055;927	0.7	0.7;0.7	2654;2891	0.22	0.25;0.19	1115;678
AlaCGC	cluster5	tRNA-Ala-CGC-3	nuc	26	C	0	0	0	0	0.024	0.02;0.057;0.012	197;248;651	0.011	0.012;0.011	431;369	0.041	0.042;0.041	832;929	0.042	0.045;0.04	903;577
AlaCGC	cluster5	tRNA-Ala-CGC-3	nuc	27	G	0	0	0	0	0.012	0.021;0.018;0.0042	187;239;491	0.0053	0.0049;0.0056	404;356	0.013	0.015;0.011	665;719	0.011	0.0093;0.013	751;455
AlaCGC	cluster5	tRNA-Ala-CGC-3	nuc	28	C	1	1	1	1	0.088	0.038;0.19;0.095	185;241;444	0.12	0.12;0.12	402;359	0.091	0.076;0.11	661;703	0.18	0.18;0.19	733;446
AlaCGC	cluster5	tRNA-Ala-CGC-3	nuc	29	G	1	1	1	1	0.37	0.27;0.38;0.49	178;220;380	0.4	0.39;0.4	370;337	0.37	0.35;0.39	619;648	0.36	0.43;0.3	629;385
AlaCGC	cluster5	tRNA-Ala-CGC-3	nuc	30	C	1	1	1	1	0.31	0.24;0.3;0.41	171;194;305	0.28	0.26;0.29	302;285	0.28	0.25;0.31	539;562	0.28	0.36;0.22	517;327
AlaCGC	cluster5	tRNA-Ala-CGC-3	nuc	31	T	1	1	1	1	0.24	0.19;0.28;0.28	140;125;238	0.3	0.27;0.32	243;219	0.28	0.28;0.29	446;423	0.3	0.34;0.27	383;276
AlaCGC	cluster5	tRNA-Ala-CGC-3	nuc	32	T	1	1	1	1	0.58	0.5;0.57;0.69	128;107;197	0.69	0.67;0.7	201;181	0.64	0.63;0.65	377;339	0.59	0.65;0.53	299;241
AlaCGC	cluster5	tRNA-Ala-CGC-3	nuc	33	C	0	0	0	0	0.18	0.18;0.19;0.17	67;41;108	0.2	0.21;0.2	76;64	0.2	0.2;0.2	162;133	0.22	0.26;0.18	128;129
AlaCGC	cluster5	tRNA-Ala-CGC-3	nuc	34	G	0	0	0	0	0.25	0.26;0.18;0.32	60;36;93	0.33	0.36;0.3	66;53	0.3	0.27;0.34	132;107	0.22	0.18;0.28	106;110
AlaCGC	cluster5	tRNA-Ala-CGC-3	nuc	35	C	1	1	1	1	0.41	0.46;0.33;0.46	47;25;75	0.48	0.49;0.47	46;39	0.36	0.3;0.44	102;74	0.38	0.47;0.31	84;82
AlaCGC	cluster5	tRNA-Ala-CGC-3	nuc	36	A	0	1	1	0	0.12	0.043;0.22;0.17	45;22;75	0.22	0.17;0.28	39;39	0.22	0.21;0.23	100;73	0.16	0.16;0.16	79;79
AlaCGC	cluster5	tRNA-Ala-CGC-3	nuc	37	T	0	0	0	1	0.25	0.39;0.22;0.18	17;10;58	0.32	0.45;0.23	19;25	0.24	0.2;0.29	74;47	0.35	0.48;0.26	47;49
AlaCGC	cluster5	tRNA-Ala-CGC-3	nuc	38	G	0	0	0	0	0.078	0.29;0.018;0.091	16;10;55	0.094	0.21;0.042	18;23	0.078	0.042;0.15	70;47	0.071	0.078;0.064	50;46
AlaCGC	cluster5	tRNA-Ala-CGC-3	nuc	39	T	0	0	1	1	0.29	0.62;0.14	15;9;50	0.28	0.44;0.18	15;21	0.2	0.19;0.2	66;43	0.3	0.36;0.25	41;47
AlaCGC	cluster5	tRNA-Ala-CGC-3	nuc	40	G	0	0	0	0	0.17	0.33;0.085	14;9;46	0.11	0.21;0.053	13;18	0.16	0.16;0.17	69;40	0.15	0.11;0.2	37;44
AlaCGC	cluster5	tRNA-Ala-CGC-3	nuc	41	T	0	0	0	0	0.19	0.38;0.091	12;9;43	0.13	0.18;0.1	10;19	0.14	0.12;0.16	64;37	0.2	0.25;0.16	35;37
AlaCGC	cluster5	tRNA-Ala-CGC-3	nuc	42	G	0	0	0	0	NA	NA	NA	0.13	0.36;0.05	10;19	0.08	0.046;0.14	64;35	0.06	0.031;0.11	31;34
AlaCGC	cluster5	tRNA-Ala-CGC-3	nuc	43	A	0	0	0	0	0.03	0.071;0.019;0.019	27;52;51	0.06	0.071;0.05	13;19	0.015	0.011;0.019	86;53	0.041	0.034;0.049	57;40
AlaCGC	cluster5	tRNA-Ala-CGC-3	nuc	44	G	0	0	0	0	0.035	0.1;0.021;0.02	28;49;47	NA	NA	NA	0.023	0.012;0.043	80;46	0.057	0.069;0.048	57;41
AlaCGC	cluster5	tRNA-Ala-CGC-3	nuc	45	G	0	0	0	0	0.035	0.036;0.059;0.02	27;49;50	NA	NA	NA	0.048	0.037;0.062	80;47	0.021	0.018;0.024	55;40
AlaCGC	cluster5	tRNA-Ala-CGC-3	nuc	46	T	0	0	0	0	0.022	0.029;0.035;0.01	33;97;56	0.03	0.032;0.028	30;35	0.028	0.045;0.017	88;57	0.026	0.031;0.022	64;45
AlaCGC	cluster5	tRNA-Ala-CGC-3	nuc	47	C	0	0	0	0	0.022	0.026;0.039;0.01	37;98;75	0.037	0.054;0.026	36;38	0.014	0.018;0.012	112;84	0.018	0.012;0.027	81;72
AlaCGC	cluster5	tRNA-Ala-CGC-3	nuc	48	C	0	0	0	0	0.038	0.044;0.045;0.028	44;108;87	0.03	0.043;0.02	45;48	0.015	0.022;0.01	133;99	0.018	0.01;0.033	96;91
AlaCGC	cluster5	tRNA-Ala-CGC-3	nuc	49	C	0	0	0	0	0.018	0.02;0.038;0.0081	49;122;103	0.026	0.018;0.038	56;51	0.015	0.013;0.018	153;111	0.019	0.018;0.02	110;100
AlaCGC	cluster5	tRNA-Ala-CGC-3	nuc	50	G	0	0	0	0	0.019	0.038;0.026;0.0074	51;135;192	0.018	0.024;0.014	83;71	0.013	0.0093;0.018	215;162	0.012	0.0063;0.022	157;136
AlaCGC	cluster5	tRNA-Ala-CGC-3	nuc	51	G	0	0	0	0	0.013	0.018;0.018;0.0072	54;137;222	0.012	0.011;0.014	89;73	0.007	0.0085;0.0058	233;172	0.015	0.011;0.02	173;149
AlaCGC	cluster5	tRNA-Ala-CGC-3	nuc	52	G	0	0	0	0	0.011	0.017;0.012;0.0072	57;138;245	0.011	0.01;0.013	99;77	0.0065	0.0079;0.0053	251;189	0.0056	0.0052;0.0061	193;162
AlaCGC	cluster5	tRNA-Ala-CGC-3	nuc	53	T	0	0	0	0	0.014	0.053;0.0072;0.0071	56;139;276	0.025	0.017;0.037	114;81	0.016	0.018;0.014	279;210	0.015	0.014;0.017	211;177
AlaCGC	cluster5	tRNA-Ala-CGC-3	nuc	54	T	0	0	0	0	0.03	0.032;0.041;0.02	62;149;340	0.035	0.014;0.089	141;100	0.03	0.044;0.02	318;247	0.028	0.04;0.02	252;203
AlaCGC	cluster5	tRNA-Ala-CGC-3	nuc	55	C	0	0	0	0	0.01	0.03;0.0051;0.0065	66;153;391	0.013	0.0058;0.028	170;105	0.02	0.023;0.018	345;278	0.0056	0.0074;0.0042	269;235
AlaCGC	cluster5	tRNA-Ala-CGC-3	nuc	56	A	0	0	0	0	0.008	0.015;0.0053;0.0065	66;154;379	0.012	0.0056;0.028	178;107	0.0045	0.0056;0.0036	356;277	0.0078	0.0072;0.0085	278;234
AlaCGC	cluster5	tRNA-Ala-CGC-3	nuc	57	A	1	0	0	0	0.11	0.12;0.053;0.2	75;170;525	0.09	0.096;0.085	322;176	0.05	0.044;0.057	481;370	0.047	0.057;0.038	382;340
AlaCGC	cluster5	tRNA-Ala-CGC-3	nuc	58	T	0	0	0	0	0.0046	0.0058;0.0025;0.0064	171;310;1177	0.0046	0.0023;0.0093	879;539	0.0035	0.004;0.0031	1508;963	0.0032	0.0025;0.0041	1218;1213
AlaCGC	cluster5	tRNA-Ala-CGC-3	nuc	59	C	0	0	0	0	0.006	0.0095;0.0028;0.0081	209;368;1433	0.0017	0.00096;0.0031	1045;647	0.0039	0.0037;0.0041	1914;1205	0.0021	0.0033;0.0013	1536;1506
AlaCGC	cluster5	tRNA-Ala-CGC-3	nuc	60	C	0	0	0	0	0.0023	0.0041;0.00061;0.0049	242;406;1635	0.0011	0.0009;0.0015	1116;680	0.0025	0.0014;0.0044	2172;1362	0.0017	0.0012;0.0024	1707;1659
AlaCGC	cluster5	tRNA-Ala-CGC-3	nuc	61	C	0	0	0	0	0.0019	0.0037;0.00044;0.0044	267;454;2256	0.0015	0.00081;0.0027	1231;738	0.0012	0.002;0.00066	2444;1506	0.0021	0.0021;0.0022	1924;1799
AlaCGC	cluster5	tRNA-Ala-CGC-3	nuc	62	C	0	0	0	0	0.0019	0.0038;0.00089;0.0022	264;456;2245	0.001	0.00081;0.0013	1231;743	0.0013	0.0025;0.00066	2430;1513	0.0013	0.0016;0.0011	1907;1795
AlaCGC	cluster5	tRNA-Ala-CGC-3	nuc	63	G	0	0	0	0	0.002	0.0038;0.00089;0.0022	262;455;2237	0.001	0.00081;0.0013	1234;742	0.0017	0.0021;0.0013	2413;1504	0.00077	0.00052;0.0011	1912;1781
AlaCGC	cluster5	tRNA-Ala-CGC-3	nuc	64	G	0	0	0	0	0.0027	0.0039;0.0023;0.0022	254;457;2217	0.001	0.00081;0.0013	1235;744	0.0024	0.0017;0.0034	2399;1477	0.0012	0.00053;0.0028	1897;1768
AlaCGC	cluster5	tRNA-Ala-CGC-3	nuc	65	C	0	0	0	0	0.0025	0.0039;0.0018;0.0022	258;456;2223	0.001	0.00081;0.0013	1234;740	0.0012	0.0021;0.00067	2402;1491	0.00077	0.0011;0.00056	1902;1783
AlaCGC	cluster5	tRNA-Ala-CGC-3	nuc	66	A	0	0	0	0	0.0032	0.0077;0.0018;0.0023	259;441;2215	0.0026	0.0017;0.0041	1208;727	0.0042	0.0038;0.0047	2392;1479	0.0036	0.0032;0.004	1878;1766
AlaCGC	cluster5	tRNA-Ala-CGC-3	nuc	67	T	0	0	0	0	0.0015	0.0037;0.00044;0.0022	266;453;2252	0.001	0.00081;0.0013	1232;740	0.00074	0.00082;0.00066	2434;1511	0.00076	0.00052;0.0011	1914;1791
AlaCGC	cluster5	tRNA-Ala-CGC-3	nuc	68	C	0	0	0	0	0.0036	0.0076;0.0013;0.0044	263;451;2224	0.0015	0.00081;0.0027	1232;739	0.00075	0.00083;0.00067	2401;1487	0.0011	0.0011;0.0011	1895;1768
AlaCGC	cluster5	tRNA-Ala-CGC-3	nuc	69	T	0	0	0	0	0.0025	0.0037;0.0018;0.0023	266;434;2243	0.0063	0.0058;0.0069	1210;720	0.0027	0.0037;0.002	2424;1499	0.0016	0.0016;0.0017	1916;1788
AlaCGC	cluster5	tRNA-Ala-CGC-3	nuc	70	C	0	0	0	0	0.0028	0.0076;0.0013;0.0022	262;448;2226	0.0026	0.0024;0.0027	1230;737	0.00075	0.00083;0.00067	2408;1488	0.0011	0.0011;0.0011	1889;1766
AlaCGC	cluster5	tRNA-Ala-CGC-3	nuc	71	C	0	0	0	0	0.0039	0.0076;0.0018;0.0045	262;448;2223	0.0041	0.0041;0.0041	1231;737	0.0026	0.0025;0.0027	2399;1487	0.0014	0.00053;0.0039	1894;1777
AlaCGC	cluster5	tRNA-Ala-CGC-3	nuc	72	A	0	0	0	0	0.0065	0.0077;0.0054;0.0067	259;444;2224	0.0079	0.0057;0.011	1223;735	0.0048	0.0038;0.0061	2398;1477	0.0046	0.0037;0.0056	1893;1778
AlaTGC	cluster0	tRNA-Ala-TGC-2	nuc	1	G	0	0	0	0	0.018	0.028;0.037;0.0058	1424;2919;8148	0.012	0.014;0.0097	3882;2679	0.04	0.038;0.043	7244;7622	0.054	0.049;0.058	5426;4091
AlaTGC	cluster0	tRNA-Ala-TGC-2	nuc	2	G	0	0	0	0	0.014	0.019;0.018;0.008	1521;2989;8148	0.013	0.011;0.016	3951;2736	0.021	0.022;0.021	7682;8162	0.037	0.033;0.042	5769;4431
AlaTGC	cluster0	tRNA-Ala-TGC-2	nuc	3	G	0	0	0	0	0.0071	0.015;0.0051;0.0047	1554;2999;8037	0.015	0.013;0.017	3987;2767	0.018	0.019;0.017	7950;8132	0.023	0.021;0.025	5919;4536
AlaTGC	cluster0	tRNA-Ala-TGC-2	nuc	4	G	0	0	0	0	0.021	0.033;0.029;0.0092	1593;3031;8232	0.028	0.025;0.03	4059;2815	0.046	0.045;0.047	8325;8386	0.063	0.057;0.071	6292;4861
AlaTGC	cluster0	tRNA-Ala-TGC-2	nuc	5	A	0	0	0	0	0.00071	0.0013;0.00013;0.002	1500;2931;7678	0.0017	0.0018;0.0015	3844;2666	0.0019	0.0021;0.0017	7708;7675	0.0013	0.00086;0.0018	5810;4400
AlaTGC	cluster0	tRNA-Ala-TGC-2	nuc	6	T	0	0	0	0	0.0025	0.0037;0.0042;0.001	1600;3006;7944	0.0041	0.0035;0.0047	4009;2758	0.0037	0.0044;0.0032	7916;7919	0.0035	0.0041;0.0031	6392;4864
AlaTGC	cluster0	tRNA-Ala-TGC-2	nuc	7	G	0	0	0	0	0.0018	0.0025;0.0016;0.0013	1601;3029;7889	0.0016	0.0017;0.0014	4038;2776	0.002	0.0017;0.0024	7864;7860	0.0019	0.0019;0.0019	6415;4854
AlaTGC	cluster0	tRNA-Ala-TGC-2	nuc	8	T	0	0	0	0	0.0022	0.0031;0.0023;0.0016	1631;3043;7997	0.0017	0.0027;0.0011	4076;2807	0.0022	0.0025;0.0019	7975;7987	0.0017	0.0014;0.0022	6571;5012
AlaTGC	cluster0	tRNA-Ala-TGC-2	nuc	9	A	0	0	0	0	0.0038	0.0037;0.0029;0.005	1600;3029;7899	0.0016	0.0015;0.0018	4051;2793	0.0032	0.0031;0.0034	7843;7873	0.0025	0.0022;0.0028	6478;4926
AlaTGC	cluster0	tRNA-Ala-TGC-2	nuc	10	G	0	0	0	0	0.0097	0.008;0.0099;0.012	1615;3035;7917	0.016	0.015;0.016	4053;2791	0.012	0.012;0.011	7889;7895	0.0099	0.01;0.0095	6505;4954
AlaTGC	cluster0	tRNA-Ala-TGC-2	nuc	11	C	0	0	0	0	0.0018	0.0031;0.001;0.002	1609;3019;7912	0.0017	0.002;0.0014	4045;2796	0.0016	0.0014;0.0019	7875;7861	0.0012	0.0018;0.00081	6495;4957
AlaTGC	cluster0	tRNA-Ala-TGC-2	nuc	12	T	0	0	0	0	0.0024	0.0012;0.0043;0.0028	1632;2875;7954	0.0029	0.0018;0.0046	3819;2624	0.004	0.0043;0.0038	7942;7947	0.0038	0.0036;0.004	6604;5025
AlaTGC	cluster0	tRNA-Ala-TGC-2	nuc	13	C	0	0	0	0	0.00092	0.0012;0.00063;0.001	1620;2994;7911	0.00073	0.00075;0.00072	4019;2767	0.00062	0.00076;0.00051	7850;7853	0.00087	0.00092;0.00081	6493;4930
AlaTGC	cluster0	tRNA-Ala-TGC-2	nuc	14	A	0	0	0	0	0.0019	0.00062;0.0027;0.004	1607;3000;7835	0.0032	0.002;0.0051	4016;2754	0.0024	0.0023;0.0024	7771;7791	0.0021	0.0019;0.0025	6455;4889
AlaTGC	cluster0	tRNA-Ala-TGC-2	nuc	15	G	0	0	0	0	0.0091	0.017;0.014;0.0033	1653;3043;8042	0.0044	0.0039;0.005	4084;2812	0.0083	0.0074;0.0093	7923;7963	0.012	0.012;0.011	6656;5050
AlaTGC	cluster0	tRNA-Ala-TGC-2	nuc	16	T	0	0	0	0	0.068	0.091;0.05;0.069	1654;3055;8020	0.042	0.042;0.042	4080;2826	0.038	0.042;0.034	7950;7976	0.05	0.054;0.047	6682;5087
AlaTGC	cluster0	tRNA-Ala-TGC-2	nuc	17	G	0	0	0	0	0.11	0.25;0.055;0.094	1505;2819;7594	0.063	0.067;0.058	3898;2642	0.055	0.058;0.052	7574;7619	0.059	0.055;0.064	6206;4778
AlaTGC	cluster0	tRNA-Ala-TGC-2	nuc	18	G	0	0	0	0	0.049	0.095;0.029;0.042	1127;2552;7205	0.027	0.03;0.024	3644;2495	0.022	0.023;0.022	7126;7206	0.03	0.028;0.033	5832;4460
AlaTGC	cluster0	tRNA-Ala-TGC-2	nuc	19	T	1	1	1	1	0.085	0.12;0.063;0.083	1032;2463;7024	0.044	0.041;0.046	3553;2458	0.053	0.05;0.056	6990;7093	0.069	0.074;0.063	5755;4382
AlaTGC	cluster0	tRNA-Ala-TGC-2	nuc	20	A	0	0	0	0	0.0072	0.008;0.0068;0.0069	995;2448;6943	0.0048	0.0031;0.0074	3529;2434	0.0056	0.0063;0.005	6874;6978	0.0066	0.0087;0.005	5605;4238
AlaTGC	cluster0	tRNA-Ala-TGC-2	nuc	21	G	0	0	0	0	0.055	0.09;0.046;0.04	780;2203;6200	0.032	0.033;0.031	3201;2258	0.031	0.032;0.031	6064;6331	0.037	0.036;0.039	4844;3682
AlaTGC	cluster0	tRNA-Ala-TGC-2	nuc	22	A	0	0	0	0	0.0075	0.012;0.0066;0.0055	766;2187;6102	0.005	0.005;0.0049	3194;2231	0.0074	0.0074;0.0074	5965;6217	0.0084	0.0081;0.0088	4699;3523
AlaTGC	cluster0	tRNA-Ala-TGC-2	nuc	23	G	0	0	0	0	0.032	0.048;0.027;0.026	680;2029;5678	0.016	0.019;0.013	3026;2134	0.032	0.034;0.03	5618;5884	0.041	0.045;0.036	4332;3293
AlaTGC	cluster0	tRNA-Ala-TGC-2	nuc	24	C	1	1	1	1	0.19	0.2;0.16;0.21	675;2100;5621	0.14	0.13;0.16	3069;2157	0.16	0.17;0.16	5591;5915	0.1	0.12;0.085	4327;3263
AlaTGC	cluster0	tRNA-Ala-TGC-2	nuc	25	G	1	1	1	1	0.57	0.61;0.51;0.6	614;1896;5303	0.32	0.28;0.37	2898;2037	0.42	0.42;0.43	5234;5491	0.12	0.14;0.096	3845;2988
AlaTGC	cluster0	tRNA-Ala-TGC-2	nuc	26	C	0	0	0	0	0.055	0.069;0.042;0.056	258;1082;3010	0.055	0.05;0.06	2281;1494	0.052	0.054;0.05	3414;3684	0.045	0.041;0.049	3687;2907
AlaTGC	cluster0	tRNA-Ala-TGC-2	nuc	27	A	0	0	0	0	0.0017	0.004;0.0014;0.00095	249;1055;2935	0.00095	0.00045;0.002	2243;1474	0.0014	0.0009;0.0023	3318;3542	0.0011	0.00087;0.0014	3465;2775
AlaTGC	cluster0	tRNA-Ala-TGC-2	nuc	28	T	1	1	1	1	0.37	0.21;0.45;0.56	162;349;1289	0.39	0.39;0.38	766;513	0.36	0.33;0.39	1438;1422	0.32	0.34;0.31	1511;1410
AlaTGC	cluster0	tRNA-Ala-TGC-2	nuc	29	G	0	0	0	0	0.13	0.11;0.15;0.13	127;165;770	0.18	0.21;0.16	488;329	0.13	0.13;0.12	1023;927	0.13	0.13;0.12	1058;1037
AlaTGC	cluster0	tRNA-Ala-TGC-2	nuc	30	C	0	0	0	1	0.1	0.064;0.13;0.13	109;142;604	0.14	0.13;0.14	394;272	0.1	0.091;0.11	833;742	0.1	0.1;0.097	848;848
AlaTGC	cluster0	tRNA-Ala-TGC-2	nuc	31	T	0	0	0	0	0.36	0.23;0.3;0.67	110;113;517	0.47	0.55;0.41	335;218	0.35	0.34;0.35	749;651	0.31	0.32;0.3	756;747
AlaTGC	cluster0	tRNA-Ala-TGC-2	nuc	32	T	0	0	0	0	0.03	0.024;0.011;0.093	81;42;349	0.017	0.013;0.023	159;127	0.012	0.0087;0.018	461;395	0.01	0.01;0.0097	486;513
AlaTGC	cluster0	tRNA-Ala-TGC-2	nuc	33	T	0	0	0	0	0.018	0.026;0.0091;0.026	77;38;329	0.0072	0.0066;0.0078	150;127	0.0048	0.0044;0.0053	458;378	0.002	0.0021;0.002	476;503
AlaTGC	cluster0	tRNA-Ala-TGC-2	nuc	34	G	0	0	1	1	0.035	0.03;0.055;0.026	65;37;309	0.05	0.054;0.045	128;109	0.053	0.043;0.066	442;347	0.055	0.041;0.075	443;455
AlaTGC	cluster0	tRNA-Ala-TGC-2	nuc	35	C	0	0	0	0	0.04	0.043;0.029;0.051	68;38;279	0.046	0.039;0.053	127;112	0.03	0.022;0.04	403;321	0.04	0.041;0.04	416;423
AlaTGC	cluster0	tRNA-Ala-TGC-2	nuc	36	A	1	1	1	1	0.2	0.12;0.17;0.41	68;36;273	0.18	0.17;0.19	127;106	0.17	0.15;0.18	400;305	0.13	0.17;0.11	402;397
AlaTGC	cluster0	tRNA-Ala-TGC-2	nuc	37	T	0	0	0	0	0.036	0.031;0.032;0.045	63;43;281	0.035	0.037;0.033	135;119	0.059	0.056;0.062	467;368	0.046	0.062;0.034	463;434
AlaTGC	cluster0	tRNA-Ala-TGC-2	nuc	38	G	0	0	0	0	0.023	0.014;0.034;0.026	68;77;409	0.052	0.053;0.051	186;175	0.035	0.032;0.039	818;608	0.033	0.029;0.036	612;662
AlaTGC	cluster0	tRNA-Ala-TGC-2	nuc	39	T	0	0	0	0	0.05	0.16;0.071;0.012	76;85;464	0.037	0.053;0.026	208;189	0.059	0.058;0.059	908;676	0.064	0.069;0.06	668;720
AlaTGC	cluster0	tRNA-Ala-TGC-2	nuc	40	A	0	0	0	0	0.018	0.027;0.011;0.021	74;93;466	0.0051	0.0049;0.0053	202;189	0.0058	0.0056;0.006	890;668	0.0072	0.0091;0.0057	657;704
AlaTGC	cluster0	tRNA-Ala-TGC-2	nuc	41	T	0	0	0	0	0.07	0.041;0.14;0.06	72;99;437	0.055	0.05;0.06	180;181	0.037	0.041;0.033	861;626	0.048	0.045;0.05	617;677
AlaTGC	cluster0	tRNA-Ala-TGC-2	nuc	42	G	0	0	0	0	0.017	0.028;0.016;0.011	70;90;374	0.015	0.018;0.012	167;165	0.013	0.016;0.01	812;598	0.012	0.021;0.0065	561;617
AlaTGC	cluster0	tRNA-Ala-TGC-2	nuc	43	A	0	0	0	0	0.016	0.019;0.013;0.016	103;122;378	0.015	0.012;0.019	169;161	0.0076	0.0072;0.0081	835;613	0.016	0.016;0.017	560;593
AlaTGC	cluster0	tRNA-Ala-TGC-2	nuc	44	G	0	0	0	0	0.0092	0.018;0.0054;0.008	108;124;372	0.0096	0.014;0.0068	147;146	0.0034	0.0036;0.0033	830;606	0.0043	0.0054;0.0034	556;594
AlaTGC	cluster0	tRNA-Ala-TGC-2	nuc	45	G	0	0	0	0	0.011	0.0092;0.0027;0.048	108;124;374	0.01	0.014;0.0071	141;140	0.013	0.012;0.015	833;602	0.011	0.013;0.01	549;579
AlaTGC	cluster0	tRNA-Ala-TGC-2	nuc	46	T	0	0	0	0	0.0043	0.0075;0.0046;0.0024	133;416;437	0.0051	0.0052;0.005	190;201	0.0013	0.0011;0.0015	921;686	0.0016	0.0015;0.0016	648;620
AlaTGC	cluster0	tRNA-Ala-TGC-2	nuc	47	C	0	0	0	0	0.0062	0.013;0.0081;0.0023	155;442;490	0.012	0.015;0.0094	196;212	0.0063	0.005;0.008	1003;746	0.0064	0.0055;0.0074	726;675
AlaTGC	cluster0	tRNA-Ala-TGC-2	nuc	48	C	0	0	0	0	0.016	0.012;0.025;0.013	170;474;553	0.0059	0.0041;0.0084	241;236	0.0095	0.0092;0.0099	1091;810	0.011	0.019;0.007	797;717
AlaTGC	cluster0	tRNA-Ala-TGC-2	nuc	49	C	0	0	0	0	0.011	0.016;0.016;0.0054	182;554;611	0.0065	0.013;0.0034	319;291	0.0059	0.0051;0.0069	1174;871	0.0077	0.012;0.0051	855;783
AlaTGC	cluster0	tRNA-Ala-TGC-2	nuc	50	G	0	0	0	0	0.008	0.0048;0.022;0.0048	207;630;908	0.0039	0.0062;0.0025	481;406	0.0082	0.012;0.0059	1477;1184	0.014	0.014;0.013	1128;976
AlaTGC	cluster0	tRNA-Ala-TGC-2	nuc	51	G	0	0	0	0	0.0049	0.0045;0.0057;0.0045	219;663;1043	0.0041	0.0075;0.0022	534;444	0.0039	0.0051;0.003	1577;1317	0.0083	0.011;0.0065	1228;1074
AlaTGC	cluster0	tRNA-Ala-TGC-2	nuc	52	G	0	0	0	0	0.0037	0.0041;0.0042;0.0029	240;695;1201	0.0035	0.0031;0.004	639;500	0.0055	0.0063;0.0048	1748;1462	0.0045	0.0079;0.0026	1387;1153
AlaTGC	cluster0	tRNA-Ala-TGC-2	nuc	53	T	0	0	0	0	0.0067	0.015;0.0077;0.0026	274;756;1419	0.0075	0.0052;0.011	764;557	0.008	0.011;0.0056	1938;1612	0.016	0.016;0.017	1583;1298
AlaTGC	cluster0	tRNA-Ala-TGC-2	nuc	54	T	0	0	0	0	0.013	0.019;0.017;0.0074	322;808;1727	0.015	0.0094;0.022	952;668	0.018	0.024;0.014	2214;1830	0.034	0.037;0.031	1833;1564
AlaTGC	cluster0	tRNA-Ala-TGC-2	nuc	55	C	0	0	0	0	0.01	0.017;0.013;0.0048	348;824;1801	0.0037	0.0019;0.0072	1064;689	0.0091	0.012;0.0069	2263;1883	0.019	0.02;0.018	1884;1615
AlaTGC	cluster0	tRNA-Ala-TGC-2	nuc	56	G	0	0	0	0	0.0053	0.0086;0.0071;0.0024	348;827;1842	0.0019	0.0009;0.0042	1116;711	0.0072	0.0078;0.0067	2295;1950	0.0057	0.0042;0.0079	1919;1641
AlaTGC	cluster0	tRNA-Ala-TGC-2	nuc	57	A	0	0	0	0	0.024	0.026;0.018;0.03	348;842;1946	0.032	0.032;0.032	1259;778	0.017	0.013;0.023	2409;2010	0.023	0.029;0.018	2004;1707
AlaTGC	cluster0	tRNA-Ala-TGC-2	nuc	58	T	0	0	0	0	0.003	0.0044;0.0031;0.002	450;979;2616	0.0028	0.0022;0.0035	1815;1142	0.0035	0.004;0.003	3471;2640	0.0042	0.0035;0.005	2866;2601
AlaTGC	cluster0	tRNA-Ala-TGC-2	nuc	59	C	0	0	0	0	0.0026	0.0083;0.0021;0.00096	481;1038;2851	0.0022	0.002;0.0024	1981;1250	0.003	0.005;0.0018	3837;2831	0.002	0.0022;0.0017	3127;2878
AlaTGC	cluster0	tRNA-Ala-TGC-2	nuc	60	C	0	0	0	0	0.0028	0.0059;0.002;0.0019	507;1053;3047	0.0013	0.00099;0.0016	2019;1264	0.0021	0.0032;0.0013	4074;2986	0.0039	0.0033;0.0046	3316;3013
AlaTGC	cluster0	tRNA-Ala-TGC-2	nuc	61	C	0	0	0	0	0.0041	0.0037;0.0033;0.0055	533;1099;3665	0.0015	0.0014;0.0015	2140;1330	0.0032	0.0037;0.0029	4351;3143	0.002	0.0014;0.0029	3510;3152
AlaTGC	cluster0	tRNA-Ala-TGC-2	nuc	62	C	0	0	0	0	0.0032	0.0037;0.0033;0.0027	538;1115;3666	0.0024	0.0019;0.003	2157;1335	0.0035	0.003;0.0041	4353;3148	0.0028	0.0031;0.0025	3492;3153
AlaTGC	cluster0	tRNA-Ala-TGC-2	nuc	63	G	0	0	0	0	0.00097	0.0019;0.00055;0.00089	531;1119;3648	0.00059	0.00046;0.00075	2157;1338	0.00094	0.0014;0.00064	4301;3127	0.00052	0.00029;0.00096	3501;3122
AlaTGC	cluster0	tRNA-Ala-TGC-2	nuc	64	G	0	0	0	0	0.0018	0.0038;0.0017;0.00089	522;1119;3618	0.00059	0.00046;0.00075	2163;1337	0.0026	0.0026;0.0026	4269;3097	0.0017	0.00087;0.0032	3447;3086
AlaTGC	cluster0	tRNA-Ala-TGC-2	nuc	65	C	0	0	0	0	0.0029	0.0038;0.0025;0.0027	532;1119;3621	0.0012	0.00046;0.003	2162;1333	0.0014	0.0012;0.0016	4278;3114	0.0018	0.0012;0.0029	3477;3111
AlaTGC	cluster0	tRNA-Ala-TGC-2	nuc	66	A	0	0	0	0	0.0039	0.0038;0.0042;0.0037	522;1086;3594	0.003	0.0024;0.0038	2121;1314	0.0051	0.0047;0.0055	4257;3086	0.0033	0.0049;0.0023	3438;3083
AlaTGC	cluster0	tRNA-Ala-TGC-2	nuc	67	T	0	0	0	0	0.00097	0.0019;0.00055;0.0009	535;1105;3655	0.00059	0.00046;0.00075	2151;1333	0.00027	0.00023;0.00032	4326;3146	0.0003	0.00029;0.00032	3501;3125
AlaTGC	cluster0	tRNA-Ala-TGC-2	nuc	68	C	0	0	0	0	0.0024	0.0019;0.0019;0.0036	528;1104;3614	0.0017	0.00093;0.003	2152;1329	0.002	0.0026;0.0016	4270;3107	0.0024	0.0029;0.0019	3459;3091
AlaTGC	cluster0	tRNA-Ala-TGC-2	nuc	69	T	0	0	0	0	0.0088	0.013;0.0077;0.0067	532;1051;3633	0.0057	0.0052;0.0062	2095;1286	0.0052	0.0056;0.0048	4293;3123	0.0044	0.0054;0.0035	3490;3103
AlaTGC	cluster0	tRNA-Ala-TGC-2	nuc	70	C	0	0	0	0	0.003	0.0057;0.0025;0.0018	522;1098;3597	0.0032	0.0023;0.0045	2143;1326	0.002	0.004;0.00097	4241;3081	0.0045	0.0044;0.0046	3431;3067
AlaTGC	cluster0	tRNA-Ala-TGC-2	nuc	71	C	0	0	0	0	0.0027	0.0019;0.0036;0.0027	516;1092;3580	0.0031	0.0042;0.0023	2136;1321	0.0037	0.0043;0.0033	4216;3066	0.0038	0.0029;0.0049	3419;3072
AlaTGC	cluster0	tRNA-Ala-TGC-2	nuc	72	A	0	0	0	0	0.0066	0.0058;0.0067;0.0074	515;1077;3560	0.0098	0.009;0.011	2120;1301	0.0077	0.006;0.0099	4180;3037	0.0053	0.0041;0.0069	3408;3051
AlaTGC	cluster1	tRNA-Ala-TGC-4	nuc	1	G	0	0	0	0	0.011	0.018;0.029;0.003	1741;3382;8039	0.0054	0.0058;0.005	4853;3366	0.027	0.024;0.031	8070;8095	0.028	0.025;0.03	7110;6393
AlaTGC	cluster1	tRNA-Ala-TGC-4	nuc	2	G	0	0	0	0	0.0064	0.007;0.0072;0.0052	1853;3456;8057	0.0068	0.0053;0.0088	4948;3421	0.008	0.0076;0.0086	8058;8067	0.014	0.011;0.017	7558;6831
AlaTGC	cluster1	tRNA-Ala-TGC-4	nuc	3	G	0	0	0	0	0.0043	0.0089;0.0035;0.0026	1903;3469;8023	0.0053	0.0048;0.0058	4980;3444	0.0098	0.0092;0.01	8071;8067	0.014	0.013;0.014	7859;7036
AlaTGC	cluster1	tRNA-Ala-TGC-4	nuc	4	G	0	0	0	0	0.01	0.018;0.014;0.0043	1939;3499;8114	0.012	0.01;0.013	5032;3482	0.032	0.029;0.035	8230;8264	0.031	0.026;0.037	8140;7337
AlaTGC	cluster1	tRNA-Ala-TGC-4	nuc	5	A	0	0	0	0	0.038	0.084;0.017;0.037	2015;3531;7783	0.068	0.064;0.073	5178;3617	0.08	0.063;0.1	8124;8394	0.081	0.048;0.14	8048;7899
AlaTGC	cluster1	tRNA-Ala-TGC-4	nuc	6	T	0	0	0	0	0.0027	0.004;0.0043;0.0011	1978;3490;7935	0.004	0.0038;0.0043	5030;3465	0.0044	0.0044;0.0044	7920;7935	0.0039	0.004;0.0037	7925;7507
AlaTGC	cluster1	tRNA-Ala-TGC-4	nuc	7	G	0	0	0	0	0.0024	0.0035;0.0024;0.0017	1986;3514;7919	0.002	0.0016;0.0026	5070;3490	0.0028	0.0027;0.0029	7895;7895	0.0026	0.0028;0.0024	7875;7491
AlaTGC	cluster1	tRNA-Ala-TGC-4	nuc	8	T	0	0	0	0	0.0026	0.0035;0.0035;0.0014	2019;3530;8002	0.0016	0.0023;0.0011	5109;3516	0.0024	0.0023;0.0025	7992;7996	0.002	0.002;0.002	7992;7677
AlaTGC	cluster1	tRNA-Ala-TGC-4	nuc	9	A	0	0	0	0	0.0036	0.003;0.0033;0.0046	1986;3513;7904	0.0022	0.0018;0.0029	5085;3500	0.0033	0.003;0.0037	7892;7889	0.003	0.003;0.0029	7873;7555
AlaTGC	cluster1	tRNA-Ala-TGC-4	nuc	10	G	0	0	0	0	0.0097	0.008;0.011;0.011	2001;3521;7930	0.014	0.015;0.013	5088;3506	0.011	0.011;0.0097	7916;7920	0.0098	0.011;0.0092	7886;7592
AlaTGC	cluster1	tRNA-Ala-TGC-4	nuc	11	C	0	0	0	0	0.0022	0.003;0.0015;0.0023	1989;3507;7932	0.0018	0.0016;0.002	5078;3506	0.002	0.0018;0.0022	7908;7894	0.0014	0.002;0.00092	7871;7587
AlaTGC	cluster1	tRNA-Ala-TGC-4	nuc	12	T	0	0	0	0	0.0031	0.003;0.0039;0.0027	2020;3342;7941	0.0031	0.0021;0.0045	4801;3314	0.0034	0.0035;0.0033	7961;7957	0.0034	0.0038;0.003	7942;7697
AlaTGC	cluster1	tRNA-Ala-TGC-4	nuc	13	C	0	0	0	0	0.00097	0.001;0.00063;0.0014	2004;3483;7897	0.00068	0.00079;0.00057	5042;3478	0.00057	0.00063;0.00051	7904;7874	0.00052	0.00051;0.00053	7839;7583
AlaTGC	cluster1	tRNA-Ala-TGC-4	nuc	14	A	0	0	0	0	0.0025	0.001;0.0034;0.0043	1994;3487;7854	0.0035	0.0022;0.0055	5053;3466	0.0025	0.0025;0.0024	7855;7826	0.0022	0.0022;0.0023	7810;7509
AlaTGC	cluster1	tRNA-Ala-TGC-4	nuc	15	G	0	0	0	0	0.0077	0.014;0.012;0.0028	2044;3535;8030	0.0038	0.0033;0.0043	5112;3525	0.0066	0.0064;0.0069	7955;7979	0.009	0.01;0.0079	7954;7727
AlaTGC	cluster1	tRNA-Ala-TGC-4	nuc	16	T	0	0	0	0	0.056	0.073;0.039;0.061	2046;3544;7989	0.034	0.034;0.034	5117;3535	0.032	0.036;0.029	7962;7963	0.038	0.046;0.032	7992;7764
AlaTGC	cluster1	tRNA-Ala-TGC-4	nuc	17	G	0	0	0	0	0.087	0.2;0.041;0.08	1895;3313;7673	0.05	0.054;0.046	4927;3351	0.045	0.049;0.041	7632;7667	0.043	0.046;0.041	7537;7429
AlaTGC	cluster1	tRNA-Ala-TGC-4	nuc	18	G	0	0	0	0	0.038	0.072;0.021;0.037	1511;3043;7396	0.022	0.023;0.02	4671;3205	0.017	0.018;0.017	7265;7347	0.022	0.022;0.021	7166;7107
AlaTGC	cluster1	tRNA-Ala-TGC-4	nuc	19	T	1	1	1	1	0.065	0.085;0.046;0.071	1423;2952;7277	0.034	0.032;0.037	4589;3165	0.041	0.04;0.043	7163;7267	0.05	0.061;0.04	7066;7057
AlaTGC	cluster1	tRNA-Ala-TGC-4	nuc	20	A	0	0	0	0	0.0065	0.0072;0.006;0.0065	1383;2937;7213	0.0051	0.0039;0.0067	4564;3148	0.0056	0.0061;0.0052	7104;7180	0.0057	0.0071;0.0047	6949;6864
AlaTGC	cluster1	tRNA-Ala-TGC-4	nuc	21	G	0	0	0	0	0.04	0.06;0.031;0.033	1168;2693;6686	0.024	0.026;0.023	4229;2966	0.023	0.023;0.023	6474;6698	0.025	0.027;0.023	6246;6307
AlaTGC	cluster1	tRNA-Ala-TGC-4	nuc	22	A	0	0	0	0	0.0063	0.0087;0.0056;0.0052	1148;2679;6595	0.0045	0.0043;0.0048	4224;2937	0.0065	0.0072;0.0059	6414;6611	0.0071	0.007;0.0072	6143;6144
AlaTGC	cluster1	tRNA-Ala-TGC-4	nuc	23	G	0	0	0	0	0.023	0.032;0.018;0.021	1070;2517;6326	0.012	0.014;0.0095	4065;2845	0.024	0.026;0.023	6151;6377	0.023	0.027;0.02	5825;5951
AlaTGC	cluster1	tRNA-Ala-TGC-4	nuc	24	C	1	1	1	0	0.13	0.13;0.1;0.17	1061;2593;6257	0.11	0.097;0.12	4104;2863	0.12	0.13;0.12	6132;6412	0.067	0.091;0.05	5910;5923
AlaTGC	cluster1	tRNA-Ala-TGC-4	nuc	25	G	1	1	1	1	0.52	0.53;0.46;0.57	1012;2385;6031	0.31	0.28;0.34	3930;2740	0.38	0.39;0.36	5857;6073	0.21	0.25;0.18	5450;5633
AlaTGC	cluster1	tRNA-Ala-TGC-4	nuc	26	C	0	0	0	0	0.037	0.037;0.029;0.049	508;1359;3593	0.042	0.038;0.046	3070;2025	0.036	0.036;0.036	3900;4281	0.033	0.034;0.031	4556;4865
AlaTGC	cluster1	tRNA-Ala-TGC-4	nuc	27	A	0	0	0	0	0.0023	0.0076;0.0025;0.00064	657;1550;4317	0.00099	0.0003;0.0032	3278;2176	0.0018	0.0019;0.0018	4305;4508	0.0019	0.0014;0.0026	5112;5399
AlaTGC	cluster1	tRNA-Ala-TGC-4	nuc	28	T	1	1	1	1	0.12	0.058;0.13;0.23	590;856;3213	0.17	0.17;0.16	1826;1228	0.14	0.13;0.15	2837;2908	0.12	0.14;0.11	3379;4109
AlaTGC	cluster1	tRNA-Ala-TGC-4	nuc	29	G	0	0	0	0	0.029	0.027;0.027;0.033	563;674;2846	0.059	0.065;0.053	1550;1056	0.039	0.043;0.036	2534;2524	0.041	0.048;0.036	2958;3741
AlaTGC	cluster1	tRNA-Ala-TGC-4	nuc	30	C	0	0	0	0	0.021	0.013;0.024;0.029	543;658;2776	0.037	0.036;0.039	1461;1006	0.027	0.026;0.027	2421;2407	0.026	0.028;0.024	2807;3554
AlaTGC	cluster1	tRNA-Ala-TGC-4	nuc	31	T	0	0	0	0	0.065	0.048;0.047;0.12	565;640;2713	0.11	0.14;0.097	1431;968	0.083	0.09;0.076	2394;2364	0.076	0.085;0.068	2764;3513
AlaTGC	cluster1	tRNA-Ala-TGC-4	nuc	32	T	0	0	0	0	0.0066	0.0037;0.0065;0.012	540;578;2611	0.0067	0.0056;0.0079	1249;884	0.0063	0.0068;0.006	2216;2183	0.0057	0.0067;0.0049	2553;3296
AlaTGC	cluster1	tRNA-Ala-TGC-4	nuc	33	T	0	0	0	0	0.0076	0.0074;0.0069;0.0086	542;579;2618	0.0067	0.0056;0.0079	1245;885	0.0068	0.0054;0.0087	2217;2191	0.005	0.0058;0.0042	2566;3308
AlaTGC	cluster1	tRNA-Ala-TGC-4	nuc	34	G	0	0	0	0	0.0063	0.011;0.0061;0.0036	535;554;2622	0.0071	0.006;0.0083	1158;847	0.01	0.0099;0.011	2218;2173	0.0093	0.0067;0.013	2553;3256
AlaTGC	cluster1	tRNA-Ala-TGC-4	nuc	35	C	0	0	0	0	0.0036	0.0056;0.0023;0.0035	532;577;2600	0.0057	0.0057;0.0057	1226;879	0.0062	0.0068;0.0055	2194;2162	0.0074	0.0071;0.0078	2533;3221
AlaTGC	cluster1	tRNA-Ala-TGC-4	nuc	36	A	0	0	0	0	0.019	0.019;0.014;0.027	536;583;2659	0.012	0.0096;0.016	1245;878	0.02	0.022;0.019	2265;2190	0.015	0.015;0.015	2593;3279
AlaTGC	cluster1	tRNA-Ala-TGC-4	nuc	37	C	0	0	0	0	0.0026	0.0019;0.0011;0.0082	534;612;2709	0.0036	0.0039;0.0033	1275;909	0.0058	0.0068;0.0049	2340;2253	0.0035	0.0034;0.0036	2629;3322
AlaTGC	cluster1	tRNA-Ala-TGC-4	nuc	38	G	0	0	0	0	0.009	0.0081;0.014;0.0062	620;807;3532	0.0065	0.0092;0.0046	1734;1295	0.015	0.015;0.015	3702;3207	0.011	0.012;0.011	3340;4173
AlaTGC	cluster1	tRNA-Ala-TGC-4	nuc	39	T	0	0	0	0	0.022	0.022;0.026;0.019	632;824;3754	0.017	0.022;0.013	1780;1337	0.02	0.022;0.019	4059;3452	0.026	0.031;0.021	3569;4431
AlaTGC	cluster1	tRNA-Ala-TGC-4	nuc	40	A	0	0	0	0	0.006	0.0064;0.007;0.0049	626;816;3715	0.0037	0.0045;0.003	1768;1329	0.0032	0.004;0.0026	4018;3418	0.004	0.0071;0.0023	3516;4371
AlaTGC	cluster1	tRNA-Ala-TGC-4	nuc	41	T	0	0	0	0	0.16	0.1;0.28;0.13	657;833;3628	0.096	0.12;0.08	1708;1325	0.074	0.07;0.078	4062;3483	0.1	0.13;0.078	3498;4334
AlaTGC	cluster1	tRNA-Ala-TGC-4	nuc	42	G	0	0	0	0	0.022	0.022;0.044;0.011	598;725;2714	0.02	0.026;0.015	1526;1229	0.016	0.017;0.014	3777;3215	0.018	0.026;0.013	3092;3982
AlaTGC	cluster1	tRNA-Ala-TGC-4	nuc	43	A	0	0	0	0	0.016	0.013;0.031;0.0094	606;741;2849	0.0074	0.0097;0.0056	1551;1249	0.0077	0.0076;0.0079	3828;3282	0.014	0.02;0.0095	3131;3980
AlaTGC	cluster1	tRNA-Ala-TGC-4	nuc	44	G	0	0	0	0	0.011	0.0053;0.021;0.013	563;704;2366	0.012	0.019;0.0075	1435;1195	0.0071	0.0067;0.0075	3738;3189	0.0076	0.011;0.0054	2915;3877
AlaTGC	cluster1	tRNA-Ala-TGC-4	nuc	45	G	0	0	0	0	0.031	0.019;0.048;0.034	567;711;2356	0.026	0.026;0.026	1443;1209	0.014	0.011;0.018	3738;3168	0.016	0.021;0.013	2896;3852
AlaTGC	cluster1	tRNA-Ala-TGC-4	nuc	46	C	0	0	0	0	0.013	0.01;0.047;0.005	574;793;2320	0.0059	0.0061;0.0057	1478;1237	0.0045	0.0037;0.0056	3796;3207	0.0069	0.014;0.0034	2911;3869
AlaTGC	cluster1	tRNA-Ala-TGC-4	nuc	47	C	0	0	0	0	0.0074	0.012;0.026;0.0013	575;770;2311	0.0089	0.01;0.0077	1434;1174	0.005	0.0058;0.0043	3816;3243	0.0082	0.012;0.0056	2915;3893
AlaTGC	cluster1	tRNA-Ala-TGC-4	nuc	48	C	0	0	0	0	0.014	0.022;0.034;0.0038	592;791;2309	0.0074	0.0076;0.0073	1452;1227	0.0069	0.0062;0.0076	3841;3274	0.0066	0.014;0.0031	2936;3917
AlaTGC	cluster1	tRNA-Ala-TGC-4	nuc	49	C	0	0	0	0	0.0098	0.012;0.021;0.0037	586;808;2268	0.0037	0.0034;0.004	1479;1239	0.0047	0.0052;0.0043	3853;3265	0.0074	0.011;0.0051	2942;3954
AlaTGC	cluster1	tRNA-Ala-TGC-4	nuc	50	G	0	0	0	0	0.0083	0.015;0.01;0.0036	588;822;2394	0.0036	0.0033;0.0039	1508;1270	0.0041	0.0043;0.0039	3910;3327	0.0046	0.006;0.0035	2977;3975
AlaTGC	cluster1	tRNA-Ala-TGC-4	nuc	51	G	0	0	0	0	0.0085	0.01;0.012;0.0048	579;825;2402	0.0013	0.002;0.00079	1512;1266	0.0039	0.0033;0.0045	3892;3303	0.0053	0.0074;0.0038	2962;3953
AlaTGC	cluster1	tRNA-Ala-TGC-4	nuc	52	G	0	0	0	0	0.0046	0.0052;0.0079;0.0024	573;827;2399	0.0036	0.0033;0.0039	1524;1278	0.0045	0.0056;0.0036	3922;3331	0.0071	0.0081;0.0063	2970;3970
AlaTGC	cluster1	tRNA-Ala-TGC-4	nuc	53	T	0	0	0	1	0.04	0.032;0.029;0.069	570;828;2406	0.061	0.066;0.056	1539;1275	0.037	0.05;0.027	3950;3345	0.086	0.097;0.076	2983;3988
AlaTGC	cluster1	tRNA-Ala-TGC-4	nuc	54	T	1	1	1	1	0.11	0.095;0.079;0.17	568;785;2417	0.18	0.17;0.19	1472;1228	0.096	0.13;0.069	3830;3333	0.19	0.21;0.17	2810;3785
AlaTGC	cluster1	tRNA-Ala-TGC-4	nuc	55	C	0	0	0	0	0.032	0.03;0.018;0.063	532;700;2331	0.018	0.017;0.02	1321;1073	0.019	0.024;0.015	3491;3196	0.027	0.035;0.021	2424;3383
AlaTGC	cluster1	tRNA-Ala-TGC-4	nuc	56	A	0	0	0	0	0.014	0.013;0.0048;0.045	527;706;2310	0.0046	0.0038;0.0056	1312;1074	0.0061	0.0089;0.0041	3482;3159	0.011	0.012;0.01	2426;3366
AlaTGC	cluster1	tRNA-Ala-TGC-4	nuc	57	A	1	1	1	1	0.064	0.048;0.059;0.095	520;655;2388	0.063	0.053;0.074	1384;1074	0.054	0.045;0.065	3425;3181	0.052	0.081;0.033	2295;3250
AlaTGC	cluster1	tRNA-Ala-TGC-4	nuc	58	T	0	0	0	0	0.005	0.0049;0.0049;0.0051	615;784;3055	0.0048	0.0041;0.0056	1939;1436	0.0051	0.0051;0.005	4472;3782	0.0042	0.0041;0.0043	3135;4139
AlaTGC	cluster1	tRNA-Ala-TGC-4	nuc	59	C	0	0	0	0	0.0069	0.0094;0.0021;0.017	640;840;3271	0.0038	0.0038;0.0039	2103;1545	0.0029	0.0037;0.0023	4827;3990	0.0038	0.0064;0.0023	3419;4395
AlaTGC	cluster1	tRNA-Ala-TGC-4	nuc	60	C	0	0	0	0	0.0056	0.0059;0.0023;0.013	675;861;3459	0.0023	0.0028;0.0019	2142;1547	0.0034	0.0043;0.0027	5060;4115	0.0053	0.005;0.0056	3573;4489
AlaTGC	cluster1	tRNA-Ala-TGC-4	nuc	61	C	0	0	0	0	0.0041	0.0043;0.0012;0.013	700;917;4073	0.0016	0.0013;0.0019	2256;1606	0.0023	0.0023;0.0023	5331;4296	0.0037	0.004;0.0034	3785;4648
AlaTGC	cluster1	tRNA-Ala-TGC-4	nuc	62	C	0	0	0	0	0.0037	0.0029;0.002;0.0087	699;919;4070	0.0029	0.0035;0.0024	2272;1633	0.0029	0.0028;0.003	5327;4304	0.0042	0.0045;0.0039	3766;4652
AlaTGC	cluster1	tRNA-Ala-TGC-4	nuc	63	G	0	0	0	0	0.0036	0.0043;0.002;0.0054	692;917;4045	0.0013	0.00044;0.0037	2273;1623	0.0026	0.0028;0.0023	5283;4265	0.0019	0.0013;0.0028	3761;4623
AlaTGC	cluster1	tRNA-Ala-TGC-4	nuc	64	G	0	0	0	0	0.0041	0.0044;0.0047;0.0033	680;914;4008	0.0009	0.0013;0.00062	2274;1620	0.0041	0.0027;0.0064	5226;4226	0.0032	0.0027;0.0037	3715;4569
AlaTGC	cluster1	tRNA-Ala-TGC-4	nuc	65	C	0	0	0	0	0.0039	0.0043;0.0062;0.0022	692;913;4028	0.00073	0.00044;0.0012	2278;1624	0.0023	0.0015;0.0035	5253;4263	0.0026	0.0051;0.0013	3735;4613
AlaTGC	cluster1	tRNA-Ala-TGC-4	nuc	66	A	0	0	0	0	0.0055	0.0073;0.0067;0.0034	686;884;4006	0.0026	0.0027;0.0025	2220;1593	0.0066	0.0067;0.0064	5212;4224	0.0056	0.0054;0.0059	3700;4570
AlaTGC	cluster1	tRNA-Ala-TGC-4	nuc	67	T	0	0	0	0	0.0042	0.0058;0.004;0.0033	694;899;4012	0.0033	0.0022;0.0049	2266;1616	0.0029	0.0021;0.004	5293;4263	0.0028	0.0024;0.0033	3724;4612
AlaTGC	cluster1	tRNA-Ala-TGC-4	nuc	68	C	0	0	0	0	0.0022	0.0015;0.0033;0.0022	686;897;3969	0.001	0.00044;0.0025	2267;1618	0.0014	0.0017;0.0012	5240;4231	0.0019	0.0032;0.0011	3709;4587
AlaTGC	cluster1	tRNA-Ala-TGC-4	nuc	69	T	0	0	0	0	0.0063	0.0072;0.005;0.007	694;853;3987	0.0051	0.0046;0.0058	2183;1554	0.0062	0.0072;0.0054	5264;4249	0.005	0.0046;0.0054	3721;4600
AlaTGC	cluster1	tRNA-Ala-TGC-4	nuc	70	C	0	0	0	0	0.0037	0.0058;0.0025;0.0034	687;887;3952	0.0016	0.0013;0.0019	2247;1610	0.0021	0.0019;0.0024	5241;4223	0.0022	0.0033;0.0015	3684;4553
AlaTGC	cluster1	tRNA-Ala-TGC-4	nuc	71	C	0	0	0	0	0.0063	0.0087;0.0063;0.0045	687;887;3945	0.0079	0.0062;0.01	2246;1601	0.0048	0.004;0.0057	5214;4212	0.0055	0.006;0.005	3684;4566
AlaTGC	cluster1	tRNA-Ala-TGC-4	nuc	72	A	0	0	0	0	0.0074	0.01;0.0071;0.0057	686;882;3930	0.01	0.0076;0.013	2231;1595	0.0066	0.0068;0.0065	5181;4179	0.0065	0.0074;0.0057	3665;4550
AlaTGC	cluster2	NA	mt	1	A	0	0	0	0	0.0028	0.0029;0.0029;0.0025	2416;2354;5220	0.0026	0.0026;0.0027	2714;3318	0.0026	0.0028;0.0024	4699;5950	0.0046	0.0042;0.0051	5436;3924
AlaTGC	cluster2	NA	mt	2	A	0	0	0	0	0.0029	0.0046;0.0041;0.0012	2613;2401;5641	0.0013	0.0011;0.0015	2771;3406	0.0041	0.0039;0.0043	5070;6482	0.004	0.0035;0.0045	5915;4266
AlaTGC	cluster2	NA	mt	3	G	0	0	0	0	0.0022	0.0056;0.0046;0.00041	2699;2453;5806	0.00064	0.00071;0.00058	2815;3466	0.0039	0.0037;0.0042	5196;6654	0.004	0.0036;0.0043	6055;4368
AlaTGC	cluster2	NA	mt	4	G	0	0	0	0	0.00084	0.0015;0.00051;0.00081	2736;2472;5906	0.0013	0.0014;0.0011	2850;3497	0.00065	0.00095;0.00044	5268;6777	0.00054	0.00032;0.0009	6161;4440
AlaTGC	cluster2	NA	mt	5	G	0	0	0	0	0.0059	0.01;0.0063;0.0032	2723;2483;5874	0.0043	0.0035;0.0054	2865;3521	0.0074	0.0074;0.0074	5239;6754	0.0066	0.0052;0.0084	6119;4430
AlaTGC	cluster2	NA	mt	6	C	0	0	0	0	0.00042	0.0011;0.00017;0.0004	2776;2479;5990	0.00077	0.0007;0.00085	2875;3512	0.00081	0.00056;0.0012	5328;6885	0.00057	0.00048;0.00067	6232;4486
AlaTGC	cluster2	NA	mt	7	T	0	0	0	0	0.0027	0.0031;0.0023;0.0028	2868;2467;6192	0.004	0.0052;0.0031	2871;3506	0.004	0.0036;0.0045	5495;7106	0.0033	0.0034;0.0032	6428;4656
AlaTGC	cluster2	NA	mt	8	T	0	0	0	0	0.0041	0.0045;0.0032;0.0048	2881;2505;6216	0.0043	0.0055;0.0034	2890;3535	0.005	0.0051;0.0049	5513;7130	0.0032	0.0025;0.0041	6440;4668
AlaTGC	cluster2	NA	mt	9	A	1	1	1	1	0.33	0.38;0.29;0.32	2852;2503;6123	0.44	0.41;0.48	2896;3548	0.36	0.33;0.39	5471;7070	0.3	0.35;0.25	6374;4594
AlaTGC	cluster2	NA	mt	10	G	0	0	0	0	0.01	0.0098;0.0083;0.014	2858;2520;6171	0.0083	0.0086;0.0081	2912;3573	0.0081	0.0073;0.0091	5494;7069	0.0075	0.0089;0.0063	6406;4620
AlaTGC	cluster2	NA	mt	11	C	0	0	0	0	0.001	0.0007;0.00098;0.0016	2859;2508;6137	0.0018	0.0014;0.0022	2896;3563	0.0014	0.0016;0.0013	5476;7043	0.0009	0.00094;0.00087	6354;4622
AlaTGC	cluster2	NA	mt	12	T	0	0	0	0	0.0029	0.0048;0.0024;0.002	2919;2457;6253	0.0019	0.0032;0.0011	2852;3494	0.0022	0.0016;0.0031	5558;7154	0.0036	0.0032;0.0041	6485;4683
AlaTGC	cluster2	NA	mt	13	T	0	0	0	0	0.0014	0.001;0.0013;0.002	2946;2520;6289	0.0015	0.0021;0.0011	2921;3583	0.0015	0.0016;0.0014	5591;7185	0.0016	0.0012;0.0021	6511;4714
AlaTGC	cluster2	NA	mt	14	A	0	0	0	0	0.0016	0.001;0.0019;0.002	2906;2521;6165	0.002	0.0014;0.0028	2920;3579	0.0022	0.0026;0.0018	5486;7051	0.0014	0.0013;0.0015	6375;4616
AlaTGC	cluster2	NA	mt	15	A	0	0	0	0	0.0014	0.0024;0.00097;0.0012	2910;2515;6153	0.00082	0.00034;0.002	2903;3578	0.0015	0.0015;0.0016	5506;7029	0.0021	0.002;0.0022	6416;4634
AlaTGC	cluster2	NA	mt	16	T	0	0	0	0	0.0035	0.0054;0.0022;0.0036	2959;2504;6238	0.0025	0.0027;0.0022	2920;3577	0.0032	0.0036;0.0028	5550;7159	0.0024	0.0028;0.0021	6468;4696
AlaTGC	cluster2	NA	mt	17	T	0	0	0	0	0.022	0.023;0.014;0.032	2947;2505;6208	0.018	0.018;0.017	2917;3579	0.019	0.025;0.014	5543;7141	0.017	0.015;0.019	6464;4678
AlaTGC	cluster2	NA	mt	18	A	0	0	0	0	0.0021	0.0027;0.0021;0.0016	2931;2501;6158	0.0014	0.0017;0.0011	2919;3589	0.0021	0.0022;0.002	5515;7083	0.002	0.0017;0.0024	6408;4645
AlaTGC	cluster2	NA	mt	19	A	0	0	0	0	0.004	0.0039;0.0068;0.0024	2569;2126;5602	0.0046	0.0046;0.0046	2619;3261	0.0061	0.0066;0.0057	4717;6307	0.0054	0.0057;0.0051	5750;4081
AlaTGC	cluster2	NA	mt	20	A	0	0	0	0	0.0036	0.0044;0.0036;0.0029	2472;2047;5534	0.002	0.0019;0.0022	2598;3227	0.0033	0.0043;0.0026	4660;6179	0.0037	0.0042;0.0032	5654;4052
AlaTGC	cluster2	NA	mt	21	G	0	0	0	0	0.003	0.0024;0.0028;0.0039	2453;2040;5388	0.0029	0.0027;0.0031	2595;3238	0.0038	0.0042;0.0034	4575;6111	0.0039	0.0036;0.0043	5561;3954
AlaTGC	cluster2	NA	mt	22	T	0	0	0	0	0.011	0.0088;0.012;0.012	2488;2043;5427	0.0096	0.011;0.0083	2606;3242	0.0093	0.0078;0.011	4622;6183	0.011	0.011;0.012	5635;4021
AlaTGC	cluster2	NA	mt	23	G	0	0	0	0	0.066	0.033;0.094;0.093	2448;2000;5268	0.069	0.082;0.058	2557;3197	0.068	0.079;0.058	4553;6041	0.057	0.053;0.06	5518;3923
AlaTGC	cluster2	NA	mt	24	G	1	0	1	1	0.013	0.016;0.019;0.0083	2339;1813;4560	0.0086	0.0072;0.01	2344;3026	0.019	0.018;0.02	4073;5542	0.018	0.018;0.018	5106;3583
AlaTGC	cluster2	NA	mt	25	C	0	0	0	0	0.051	0.018;0.091;0.081	2340;1804;4518	0.041	0.054;0.031	2336;3024	0.047	0.047;0.047	4052;5502	0.05	0.051;0.05	5108;3551
AlaTGC	cluster2	NA	mt	26	T	0	0	0	1	0.23	0.083;0.42;0.34	2309;1663;4205	0.14	0.19;0.11	2216;2904	0.18	0.19;0.18	3888;5288	0.2	0.18;0.22	4872;3439
AlaTGC	cluster2	NA	mt	27	G	1	0	0	0	0.029	0.019;0.04;0.032	2100;1145;2594	0.012	0.014;0.011	1854;2650	0.02	0.023;0.018	3191;4361	0.028	0.023;0.034	4071;2741
AlaTGC	cluster2	NA	mt	28	A	0	0	0	0	0.011	0.018;0.017;0.0044	2048;1131;2459	0.0037	0.0044;0.0031	1828;2609	0.016	0.017;0.014	3040;4218	0.016	0.013;0.019	3886;2619
AlaTGC	cluster2	NA	mt	29	T	0	0	0	0	0.063	0.024;0.11;0.091	2040;1068;2307	0.034	0.044;0.026	1794;2570	0.052	0.051;0.053	3018;4173	0.059	0.059;0.06	3860;2523
AlaTGC	cluster2	NA	mt	30	T	1	1	1	1	0.075	0.051;0.1;0.083	1990;985;2082	0.032	0.037;0.027	1733;2549	0.041	0.047;0.036	2890;3991	0.047	0.044;0.049	3665;2387
AlaTGC	cluster2	NA	mt	31	T	1	1	1	1	0.12	0.094;0.15;0.13	1947;938;2008	0.042	0.049;0.037	1714;2510	0.064	0.068;0.06	2808;3917	0.073	0.071;0.076	3612;2323
AlaTGC	cluster2	NA	mt	32	G	0	0	0	0	0.023	0.015;0.028;0.029	1756;789;1811	0.013	0.017;0.011	1473;2237	0.014	0.015;0.013	2643;3669	0.013	0.0098;0.017	3371;2136
AlaTGC	cluster2	NA	mt	33	C	0	0	0	0	0.042	0.022;0.076;0.045	1744;820;1795	0.019	0.018;0.021	1615;2418	0.019	0.017;0.021	2590;3654	0.027	0.033;0.022	3354;2132
AlaTGC	cluster2	NA	mt	34	G	1	1	1	1	0.18	0.15;0.17;0.23	1731;811;1751	0.22	0.21;0.23	1616;2421	0.16	0.14;0.19	2582;3627	0.12	0.14;0.093	3337;2108
AlaTGC	cluster2	NA	mt	35	T	0	0	0	0	0.017	0.018;0.023;0.013	1712;798;1666	0.0079	0.0075;0.0083	1590;2405	0.0091	0.009;0.0092	2550;3600	0.017	0.018;0.017	3268;2093
AlaTGC	cluster2	NA	mt	36	T	0	0	0	0	0.014	0.0088;0.027;0.011	1709;795;1642	0.012	0.013;0.011	1582;2393	0.018	0.022;0.014	2551;3603	0.02	0.018;0.023	3255;2084
AlaTGC	cluster2	NA	mt	37	C	0	0	0	0	0.023	0.025;0.045;0.011	1705;794;1634	0.022	0.023;0.021	1576;2380	0.029	0.037;0.023	2506;3564	0.032	0.025;0.041	3212;2071
AlaTGC	cluster2	NA	mt	38	A	0	0	0	0	0.0061	0.007;0.0087;0.0038	1709;787;1616	0.0049	0.0071;0.0034	1555;2357	0.0051	0.0048;0.0054	2495;3548	0.0044	0.005;0.0039	3210;2067
AlaTGC	cluster2	NA	mt	39	G	0	0	0	0	0.012	0.011;0.022;0.0074	1686;805;1564	0.005	0.0058;0.0043	1538;2305	0.01	0.013;0.0077	2397;3492	0.012	0.013;0.012	3141;1986
AlaTGC	cluster2	NA	mt	40	T	0	0	0	0	0.0088	0.0095;0.02;0.0037	1677;813;1531	0.0061	0.0071;0.0052	1543;2308	0.013	0.016;0.012	2372;3457	0.015	0.018;0.012	3089;1964
AlaTGC	cluster2	NA	mt	41	T	1	0	1	0	0.036	0.036;0.056;0.024	1699;844;1581	0.029	0.025;0.033	1570;2349	0.032	0.029;0.035	2405;3482	0.053	0.058;0.048	3159;2002
AlaTGC	cluster2	NA	mt	42	G	0	0	0	0	0.42	0.46;0.39;0.42	2031;969;1721	0.55	0.54;0.57	1631;2371	0.46	0.47;0.45	2591;3603	0.4	0.43;0.38	3272;2273
AlaTGC	cluster2	NA	mt	43	A	0	0	0	0	0.0056	0.0034;0.0063;0.008	2050;994;1742	0.003	0.003;0.0029	1647;2391	0.0075	0.007;0.008	2565;3606	0.0055	0.0046;0.0065	3264;2293
AlaTGC	cluster2	NA	mt	44	T	0	0	0	0	0.023	0.023;0.036;0.015	1144;580;1116	0.025	0.021;0.031	769;1046	0.029	0.03;0.029	1436;2067	0.035	0.041;0.029	1892;1466
AlaTGC	cluster2	NA	mt	45	G	1	0	1	1	0.043	0.028;0.058;0.049	1126;574;1109	0.038	0.036;0.041	753;1016	0.039	0.037;0.04	1395;2017	0.042	0.046;0.039	1840;1446
AlaTGC	cluster2	NA	mt	46	C	1	1	1	1	0.061	0.05;0.095;0.048	1100;563;1092	0.063	0.065;0.061	752;1009	0.059	0.06;0.058	1389;1973	0.084	0.084;0.084	1810;1408
AlaTGC	cluster2	NA	mt	47	A	0	0	0	0	0.022	0.018;0.054;0.011	1122;555;1107	0.023	0.024;0.022	737;982	0.029	0.028;0.03	1381;1976	0.037	0.052;0.026	1819;1407
AlaTGC	cluster2	NA	mt	48	G	0	0	0	0	0.016	0.0092;0.025;0.018	1084;540;1020	0.014	0.012;0.018	690;939	0.028	0.025;0.03	1311;1861	0.033	0.034;0.032	1676;1296
AlaTGC	cluster2	NA	mt	49	A	0	0	0	0	0.011	0.0076;0.026;0.0075	1047;535;1003	0.014	0.013;0.014	676;934	0.014	0.013;0.015	1278;1815	0.017	0.032;0.0095	1625;1268
AlaTGC	cluster2	NA	mt	50	G	0	0	0	0	0.033	0.026;0.043;0.03	1064;524;994	0.035	0.04;0.031	671;930	0.034	0.046;0.025	1274;1791	0.035	0.045;0.027	1605;1248
AlaTGC	cluster2	NA	mt	51	T	0	1	0	0	0.028	0.019;0.037;0.031	1044;514;957	0.062	0.064;0.06	651;889	0.032	0.036;0.029	1233;1770	0.054	0.054;0.054	1526;1242
AlaTGC	cluster2	NA	mt	52	G	1	0	1	1	0.083	0.088;0.08;0.083	1061;530;980	0.2	0.18;0.22	648;894	0.11	0.12;0.093	1231;1772	0.15	0.15;0.15	1538;1246
AlaTGC	cluster2	NA	mt	53	G	0	0	0	0	0.044	0.046;0.052;0.036	981;496;921	0.085	0.082;0.089	547;718	0.056	0.054;0.059	1110;1621	0.084	0.091;0.077	1346;1076
AlaTGC	cluster2	NA	mt	54	G	0	0	0	0	0.018	0.017;0.029;0.012	945;482;904	0.043	0.053;0.035	509;665	0.019	0.018;0.021	1068;1545	0.032	0.041;0.026	1260;1017
AlaTGC	cluster2	NA	mt	55	G	0	0	0	0	0.019	0.02;0.021;0.016	990;564;1077	0.042	0.032;0.057	535;668	0.026	0.021;0.032	1229;1660	0.034	0.04;0.029	1359;1121
AlaTGC	cluster2	NA	mt	56	T	0	1	1	1	0.035	0.038;0.045;0.026	1127;688;1247	0.085	0.057;0.13	560;678	0.055	0.047;0.063	1369;1733	0.066	0.074;0.059	1437;1253
AlaTGC	cluster2	NA	mt	57	T	0	1	1	1	0.059	0.065;0.079;0.04	1341;802;1340	0.2	0.17;0.24	588;672	0.12	0.091;0.16	1450;1812	0.1	0.14;0.07	1507;1319
AlaTGC	cluster2	NA	mt	58	T	0	0	0	0	0.042	0.049;0.066;0.024	1277;789;1278	0.12	0.088;0.16	512;541	0.1	0.071;0.14	1357;1603	0.063	0.089;0.045	1354;1252
AlaTGC	cluster2	NA	mt	59	T	0	0	0	0	0.018	0.018;0.029;0.01	1239;775;1227	0.046	0.04;0.053	479;469	0.037	0.027;0.051	1301;1434	0.029	0.039;0.022	1291;1217
AlaTGC	cluster2	NA	mt	60	G	0	0	0	0	0.006	0.0075;0.011;0.0026	1194;756;1193	0.019	0.011;0.034	459;446	0.019	0.018;0.02	1260;1361	0.012	0.013;0.012	1250;1195
AlaTGC	cluster2	NA	mt	61	C	0	0	1	0	0.019	0.015;0.033;0.013	1190;766;1190	0.033	0.032;0.033	463;451	0.042	0.024;0.073	1245;1350	0.034	0.05;0.024	1238;1187
AlaTGC	cluster2	NA	mt	62	A	0	0	0	0	0.0085	0.0085;0.014;0.0053	1173;757;1170	0.014	0.015;0.013	458;447	0.014	0.011;0.019	1230;1351	0.015	0.02;0.012	1229;1177
AlaTGC	cluster2	NA	mt	63	G	0	0	0	0	0.026	0.015;0.052;0.022	1163;757;1162	0.052	0.041;0.067	442;431	0.1	0.075;0.14	1188;1223	0.038	0.05;0.03	1149;1144
AlaTGC	cluster2	NA	mt	64	T	0	0	1	0	0.017	0.016;0.038;0.008	1170;746;1112	0.026	0.021;0.032	426;404	0.04	0.03;0.052	1114;1052	0.033	0.046;0.024	1104;1124
AlaTGC	cluster2	NA	mt	65	C	0	0	0	0	0.029	0.03;0.046;0.017	1130;743;1086	0.054	0.052;0.055	422;396	0.067	0.054;0.082	1094;1022	0.061	0.073;0.051	1082;1086
AlaTGC	cluster2	NA	mt	66	C	0	0	0	0	0.019	0.022;0.024;0.014	1121;723;1040	0.02	0.01;0.04	399;370	0.042	0.039;0.046	1027;939	0.028	0.037;0.021	1006;1047
AlaTGC	cluster2	NA	mt	67	T	0	0	0	0	0.014	0.016;0.023;0.0069	1103;725;1033	0.018	0.013;0.027	398;367	0.021	0.018;0.024	1005;918	0.015	0.018;0.012	981;1031
AlaTGC	cluster2	NA	mt	68	T	0	0	0	0	0.015	0.016;0.019;0.012	1077;723;1014	0.019	0.015;0.025	397;364	0.022	0.019;0.025	993;901	0.016	0.022;0.012	964;1010
AlaTGC	cluster2	NA	mt	69	A	0	0	0	0	0.008	0.011;0.011;0.0041	1067;722;1008	0.0026	0.0025;0.0028	398;361	0.0083	0.0061;0.011	985;893	0.0064	0.01;0.004	956;1007
AlaTGC	cluster3	NA	nuc	1	G	0	0	0	0	0.039	0.051;0.066;0.018	899;1452;8229	0.025	0.021;0.028	3866;2686	0.075	0.075;0.074	7143;7361	0.065	0.059;0.071	7610;5456
AlaTGC	cluster3	NA	nuc	2	G	0	0	0	0	0.029	0.053;0.03;0.016	983;1477;8234	0.022	0.022;0.023	3943;2724	0.045	0.052;0.038	7625;7764	0.058	0.048;0.07	8221;5972
AlaTGC	cluster3	NA	nuc	3	G	0	0	0	0	0.0089	0.022;0.0067;0.0047	979;1475;8036	0.012	0.01;0.014	3946;2728	0.018	0.018;0.018	7629;7928	0.019	0.018;0.021	8131;5870
AlaTGC	cluster3	NA	nuc	4	G	0	0	0	0	0.0019	0.003;0.00063;0.0034	985;1477;7996	0.00097	0.0013;0.00074	3940;2706	0.0022	0.0026;0.0019	7701;7995	0.001	0.001;0.001	7988;5909
AlaTGC	cluster3	NA	nuc	5	G	0	0	0	0	0.059	0.081;0.077;0.034	1065;1513;8414	0.052	0.048;0.057	4130;2856	0.095	0.1;0.091	8532;8587	0.098	0.085;0.11	8522;6687
AlaTGC	cluster3	NA	nuc	6	T	0	0	0	0	0.0043	0.0057;0.0034;0.004	1051;1491;7938	0.0023	0.0025;0.0022	4024;2754	0.0041	0.0036;0.0045	7945;7947	0.0033	0.0026;0.0041	7935;6329
AlaTGC	cluster3	NA	nuc	7	G	0	0	0	0	0.0012	0.0019;0.00063;0.0013	1046;1498;7877	0.00074	0.00075;0.00073	4023;2742	0.00054	0.00076;0.00038	7861;7844	0.00078	0.00064;0.00095	7854;6310
AlaTGC	cluster3	NA	nuc	8	T	0	0	0	0	0.0019	0.0037;0.00088;0.002	1074;1510;7996	0.0015	0.00074;0.0032	4068;2785	0.0017	0.0016;0.0019	7996;7989	0.0016	0.0013;0.002	7995;6463
AlaTGC	cluster3	NA	nuc	9	A	0	0	0	0	0.0021	0.0019;0.0024;0.002	1057;1494;7857	0.0021	0.0025;0.0018	4018;2768	0.0025	0.0032;0.0019	7817;7827	0.0021	0.0022;0.0021	7835;6334
AlaTGC	cluster3	NA	nuc	10	G	0	0	0	0	0.0076	0.0057;0.0082;0.0093	1059;1504;7920	0.0094	0.0074;0.012	4041;2760	0.01	0.0099;0.01	7852;7864	0.01	0.01;0.01	7886;6391
AlaTGC	cluster3	NA	nuc	11	C	0	0	0	0	0.00054	0.0019;0.00013;0.00067	1057;1493;7868	0.00042	0.0005;0.00036	4017;2768	0.00018	0.00013;0.00026	7818;7814	0.0004	0.00025;0.00063	7872;6347
AlaTGC	cluster3	NA	nuc	12	T	0	0	0	0	0.0025	0.0037;0.002;0.0021	1070;1431;7935	0.0024	0.0037;0.0015	3784;2604	0.0025	0.0018;0.0034	7902;7929	0.0027	0.0019;0.0037	7934;6453
AlaTGC	cluster3	NA	nuc	13	C	0	0	0	0	0.0012	0.0019;0.00064;0.0013	1047;1485;7843	0.00061	0.0005;0.00074	3962;2708	0.00099	0.00077;0.0013	7786;7810	0.00049	0.00038;0.00063	7832;6340
AlaTGC	cluster3	NA	nuc	14	A	0	0	0	0	0.0029	0.0038;0.0024;0.0027	1044;1478;7802	0.0021	0.0015;0.0029	3979;2738	0.0029	0.0026;0.0031	7682;7677	0.0034	0.0031;0.0038	7756;6270
AlaTGC	cluster3	NA	nuc	15	G	0	0	0	0	0.019	0.019;0.02;0.018	1091;1528;8075	0.0074	0.0056;0.0096	4078;2802	0.014	0.014;0.013	7932;7962	0.015	0.018;0.013	8028;6478
AlaTGC	cluster3	NA	nuc	16	T	0	0	0	0	0.015	0.011;0.02;0.016	1088;1533;8037	0.01	0.0093;0.012	4089;2802	0.014	0.014;0.013	7982;7992	0.015	0.017;0.013	8017;6532
AlaTGC	cluster3	NA	nuc	17	G	1	0	0	1	0.31	0.29;0.28;0.36	1070;1497;7804	0.25	0.24;0.26	4026;2748	0.17	0.17;0.16	7750;7803	0.15	0.14;0.16	7833;6328
AlaTGC	cluster3	NA	nuc	18	G	0	0	0	0	0.048	0.077;0.025;0.058	764;957;5640	0.021	0.023;0.019	3041;2016	0.019	0.019;0.02	6411;6478	0.018	0.017;0.018	6723;5281
AlaTGC	cluster3	NA	nuc	19	T	1	1	0	1	0.075	0.075;0.065;0.088	717;920;5521	0.046	0.043;0.049	3034;2025	0.041	0.042;0.041	6354;6390	0.051	0.051;0.052	6623;5288
AlaTGC	cluster3	NA	nuc	20	A	0	0	0	0	0.013	0.018;0.012;0.009	670;890;5329	0.011	0.012;0.01	2928;1955	0.0087	0.0092;0.0083	6112;6109	0.019	0.016;0.023	6474;5054
AlaTGC	cluster3	NA	nuc	21	G	0	0	0	0	0.019	0.019;0.015;0.021	464;606;4079	0.018	0.015;0.021	2175;1448	0.015	0.016;0.015	4701;4818	0.068	0.27;0.018	5529;3932
AlaTGC	cluster3	NA	nuc	22	A	0	0	0	0	0.011	0.0092;0.013;0.012	433;579;3831	0.0044	0.0038;0.005	2111;1393	0.011	0.0096;0.013	4470;4558	0.012	0.013;0.01	5328;3721
AlaTGC	cluster3	NA	nuc	23	G	0	0	1	1	0.16	0.14;0.15;0.2	381;512;3492	0.11	0.12;0.11	1917;1291	0.11	0.11;0.11	4136;4256	0.1	0.1;0.1	3589;3349
AlaTGC	cluster3	NA	nuc	24	C	0	0	0	0	0.04	0.048;0.022;0.061	309;408;2856	0.025	0.018;0.035	1651;1149	0.023	0.022;0.024	3595;3637	0.021	0.024;0.018	3104;2947
AlaTGC	cluster3	NA	nuc	25	G	0	0	0	0	0.073	0.052;0.059;0.13	290;423;2886	0.068	0.055;0.085	1700;1192	0.059	0.06;0.058	3612;3661	0.054	0.067;0.044	3163;2907
AlaTGC	cluster3	NA	nuc	26	C	0	0	0	0	0.03	0.015;0.028;0.062	271;383;2703	0.033	0.025;0.045	1622;1129	0.025	0.024;0.027	3349;3452	0.021	0.024;0.018	2925;2745
AlaTGC	cluster3	NA	nuc	27	A	0	0	0	0	0.0034	0.0077;0.002;0.0027	260;366;2554	0.0031	0.0025;0.0037	1569;1092	0.0041	0.004;0.0043	3236;3273	0.0017	0.0011;0.0026	2821;2650
AlaTGC	cluster3	NA	nuc	28	T	1	1	1	1	0.11	0.094;0.15;0.099	201;161;1329	0.11	0.1;0.13	583;499	0.1	0.094;0.11	1805;1596	0.13	0.14;0.11	1486;1575
AlaTGC	cluster3	NA	nuc	29	G	0	0	0	0	0.044	0.052;0.048;0.033	193;149;1229	0.057	0.048;0.068	519;439	0.034	0.034;0.034	1699;1490	0.028	0.026;0.03	1402;1452
AlaTGC	cluster3	NA	nuc	30	C	0	1	1	1	0.25	0.12;0.45;0.29	171;146;1116	0.28	0.28;0.29	506;420	0.29	0.25;0.33	1573;1384	0.23	0.26;0.2	1282;1349
AlaTGC	cluster3	NA	nuc	31	T	1	1	1	1	0.13	0.1;0.12;0.18	156;107;685	0.18	0.19;0.17	361;304	0.13	0.12;0.13	1211;970	0.11	0.12;0.095	1001;1080
AlaTGC	cluster3	NA	nuc	32	T	1	1	1	1	0.25	0.15;0.28;0.37	134;99;607	0.34	0.34;0.35	334;276	0.28	0.25;0.31	1046;870	0.22	0.24;0.21	897;997
AlaTGC	cluster3	NA	nuc	33	T	0	0	0	0	0.042	0.0082;0.1;0.091	121;65;486	0.042	0.048;0.037	226;189	0.044	0.036;0.054	815;630	0.056	0.094;0.034	741;804
AlaTGC	cluster3	NA	nuc	34	G	0	0	1	1	0.068	0.073;0.036;0.12	109;58;468	0.08	0.081;0.078	196;166	0.097	0.093;0.1	773;587	0.094	0.079;0.11	695;736
AlaTGC	cluster3	NA	nuc	35	C	0	0	0	1	0.053	0.037;0.074;0.053	107;56;430	0.062	0.067;0.058	194;170	0.052	0.04;0.068	698;527	0.08	0.099;0.065	636;679
AlaTGC	cluster3	NA	nuc	36	A	0	1	1	1	0.13	0.075;0.09;0.31	105;58;410	0.16	0.11;0.23	193;163	0.12	0.13;0.11	671;505	0.11	0.14;0.091	604;646
AlaTGC	cluster3	NA	nuc	37	T	0	0	0	0	0.035	0.011;0.057;0.071	90;55;388	0.028	0.029;0.026	169;154	0.039	0.034;0.044	613;453	0.047	0.062;0.035	559;591
AlaTGC	cluster3	NA	nuc	38	G	0	0	1	1	0.047	0.081;0.034;0.037	85;53;378	0.027	0.037;0.02	161;148	0.054	0.055;0.052	596;439	0.045	0.049;0.042	554;565
AlaTGC	cluster3	NA	nuc	39	T	0	0	0	0	0.1	0.17;0.12;0.055	85;54;377	0.069	0.074;0.065	162;154	0.11	0.097;0.12	574;413	0.093	0.11;0.077	540;548
AlaTGC	cluster3	NA	nuc	40	A	0	0	0	0	0.019	0.038;0.011;0.017	78;57;364	0.0065	0.0064;0.0065	155;153	0.012	0.011;0.013	541;386	0.0076	0.0099;0.0058	503;517
AlaTGC	cluster3	NA	nuc	41	T	0	0	0	1	0.18	0.14;0.31;0.13	65;51;311	0.12	0.13;0.12	130;133	0.13	0.1;0.16	486;323	0.12	0.13;0.11	442;466
AlaTGC	cluster3	NA	nuc	42	G	0	0	0	0	0.026	0.04;0.019;0.024	49;41;209	0.03	0.05;0.018	100;110	0.03	0.033;0.028	397;251	0.02	0.025;0.016	352;382
AlaTGC	cluster3	NA	nuc	43	A	0	0	0	0	0.047	0.094;0.04;0.027	52;36;199	0.02	0.022;0.019	90;105	0.04	0.042;0.038	384;234	0.03	0.027;0.035	338;345
AlaTGC	cluster3	NA	nuc	44	G	0	0	0	0	0.024	0.044;0.011;0.029	44;33;189	0.013	0.014;0.013	71;78	0.0054	0.0058;0.0051	346;196	0.016	0.016;0.016	307;313
AlaTGC	cluster3	NA	nuc	45	G	0	0	0	0	0.044	0.17;0.017;0.029	40;33;174	0.014	0.015;0.014	66;73	0.043	0.034;0.054	318;183	0.048	0.042;0.055	288;291
AlaTGC	cluster3	NA	nuc	46	T	0	0	0	0	0.023	0.026;0.017;0.027	37;36;178	0.015	0.015;0.014	66;69	0.0059	0.0062;0.0057	324;174	0.0049	0.0035;0.0069	286;287
AlaTGC	cluster3	NA	nuc	47	C	0	0	0	0	0.035	0.026;0.028;0.056	37;35;176	0.029	0.03;0.029	65;69	0.025	0.027;0.023	327;175	0.013	0.007;0.025	284;278
AlaTGC	cluster3	NA	nuc	48	C	0	0	0	0	0.048	0.065;0.058;0.029	30;33;172	0.016	0.018;0.015	54;66	0.031	0.032;0.03	312;168	0.018	0.029;0.011	279;266
AlaTGC	cluster3	NA	nuc	49	C	0	0	0	0	0.04	0.032;0.071;0.029	30;34;168	0.016	0.017;0.015	59;66	0.024	0.024;0.025	296;158	0.021	0.027;0.016	261;253
AlaTGC	cluster3	NA	nuc	50	G	0	0	0	0	0.051	0.031;0.14;0.029	31;34;165	0.031	0.033;0.029	60;69	0.016	0.014;0.02	291;151	0.022	0.039;0.012	254;250
AlaTGC	cluster3	NA	nuc	51	G	0	0	0	0	0.034	0.03;0.021;0.062	32;31;145	0.016	0.017;0.014	57;68	0.028	0.021;0.039	290;152	0.025	0.037;0.017	241;237
AlaTGC	cluster3	NA	nuc	52	G	0	0	0	0	0.029	0.031;0.028;0.029	31;34;143	0.016	0.017;0.015	57;67	0.018	0.024;0.013	288;151	0.028	0.021;0.038	237;237
AlaTGC	cluster3	NA	nuc	53	T	0	0	1	1	0.092	0.16;0.091;0.056	31;35;142	0.13	0.12;0.13	58;67	0.15	0.16;0.13	278;140	0.15	0.16;0.14	227;222
AlaTGC	cluster3	NA	nuc	54	T	0	0	1	1	0.32	0.34;0.27;0.34	28;34;135	0.42	0.41;0.44	55;65	0.33	0.38;0.29	259;131	0.4	0.38;0.42	211;213
AlaTGC	cluster3	NA	nuc	55	C	1	0	1	1	0.29	0.4;0.28;0.22	19;22;102	0.25	0.22;0.3	36;39	0.22	0.23;0.21	167;96	0.26	0.31;0.22	139;138
AlaTGC	cluster3	NA	nuc	56	G	0	0	1	1	0.25	0.33;0.2;0.24	14;20;74	0.2	0.19;0.21	30;27	0.2	0.18;0.23	136;79	0.19	0.21;0.16	103;110
AlaTGC	cluster3	NA	nuc	57	A	0	0	0	0	0.057	0.14;0.027;0.048	13;20;73	0.086	0.071;0.1	27;28	0.039	0.038;0.04	130;74	0.029	0.03;0.028	98;105
AlaTGC	cluster3	NA	nuc	58	T	0	0	0	0	0.06	0.091;0.035;0.067	10;14;56	0.071	0.053;0.095	18;20	0.051	0.039;0.068	102;58	0.055	0.059;0.051	67;78
AlaTGC	cluster3	NA	nuc	59	C	0	0	0	0	0.18	0.13;0.25	6;15;53	0.14	0.17;0.11	17;17	0.098	0.13;0.074	92;53	0.098	0.11;0.086	62;69
AlaTGC	cluster3	NA	nuc	60	C	0	0	0	1	0.2	0.24;0.17	4;11;40	0.15	0.14;0.17	13;11	0.15	0.23;0.096	76;51	0.22	0.28;0.17	57;58
AlaTGC	cluster3	NA	nuc	61	C	0	0	0	0	NA	NA	NA	NA	NA	NA	0.17	0.26;0.11	57;45	0.17	0.21;0.15	38;40
AlaTGC	cluster3	NA	nuc	62	C	0	0	1	0	NA	NA	NA	NA	NA	NA	0.19	0.14;0.26	42;38	0.27	0.42;0.17	23;28
AlaTGC	cluster3	NA	nuc	63	G	0	0	0	0	NA	NA	NA	NA	NA	NA	0.25	0.23;0.28	25;24	0.31	0.33;0.29	17;13
AlaTGC	cluster4	tRNA-Ala-TGC-3	nuc	1	G	0	0	0	0	0.057	0.091;0.055;0.037	2608;3893;8314	0.041	0.039;0.043	7213;5407	0.069	0.067;0.071	8461;8468	0.08	0.067;0.097	8468;8751
AlaTGC	cluster4	tRNA-Ala-TGC-3	nuc	2	G	0	0	0	0	0.039	0.063;0.043;0.022	2665;3896;8358	0.029	0.029;0.03	7242;5386	0.048	0.048;0.048	8390;8389	0.066	0.06;0.073	8493;8612
AlaTGC	cluster4	tRNA-Ala-TGC-3	nuc	3	G	0	0	0	0	0.14	0.22;0.077;0.16	3270;4556;8652	0.29	0.28;0.3	9806;7488	0.23	0.23;0.23	10347;10381	0.27	0.25;0.29	10560;11166
AlaTGC	cluster4	tRNA-Ala-TGC-3	nuc	4	G	0	0	0	0	0.18	0.27;0.13;0.18	3531;4693;9132	0.31	0.31;0.32	10188;7777	0.3	0.29;0.3	11248;11285	0.34	0.32;0.37	11598;12496
AlaTGC	cluster4	tRNA-Ala-TGC-3	nuc	5	A	0	0	0	0	0.0046	0.0084;0.0027;0.0043	2497;3761;7674	0.011	0.011;0.01	6910;5162	0.0079	0.007;0.0089	7580;7529	0.0077	0.0057;0.011	7537;7507
AlaTGC	cluster4	tRNA-Ala-TGC-3	nuc	6	T	0	0	0	0	0.0022	0.003;0.0047;0.00078	2672;3850;7942	0.0032	0.0032;0.0032	7107;5267	0.0031	0.0034;0.0028	7921;7932	0.003	0.0029;0.0031	7943;7941
AlaTGC	cluster4	tRNA-Ala-TGC-3	nuc	7	G	0	0	0	0	0.0015	0.0019;0.0014;0.0013	2668;3867;7883	0.0011	0.00098;0.0011	7106;5267	0.0015	0.0015;0.0014	7824;7841	0.0011	0.0013;0.0009	7847;7792
AlaTGC	cluster4	tRNA-Ala-TGC-3	nuc	8	T	0	0	0	0	0.002	0.0022;0.0025;0.0015	2728;3907;7994	0.0015	0.0019;0.0011	7248;5377	0.002	0.0026;0.0015	7984;7985	0.0017	0.0014;0.002	7990;7987
AlaTGC	cluster4	tRNA-Ala-TGC-3	nuc	9	A	0	0	0	0	0.0031	0.0026;0.0024;0.0046	2677;3882;7897	0.0013	0.0011;0.0015	7197;5340	0.0031	0.0032;0.0029	7831;7867	0.0023	0.0025;0.002	7860;7841
AlaTGC	cluster4	tRNA-Ala-TGC-3	nuc	10	G	0	0	0	0	0.0074	0.0052;0.0085;0.0093	2696;3884;7925	0.009	0.0088;0.0092	7179;5311	0.0069	0.0085;0.0056	7865;7888	0.0057	0.0069;0.0047	7877;7842
AlaTGC	cluster4	tRNA-Ala-TGC-3	nuc	11	C	0	0	0	0	0.0018	0.0026;0.0011;0.0018	2684;3872;7904	0.0013	0.0017;0.00094	7177;5330	0.0012	0.00089;0.0017	7845;7855	0.001	0.0014;0.00077	7866;7834
AlaTGC	cluster4	tRNA-Ala-TGC-3	nuc	12	T	0	0	0	0	0.0021	0.0011;0.0036;0.0022	2736;3657;7947	0.0025	0.0018;0.0034	6640;4930	0.0033	0.0044;0.0025	7933;7930	0.0035	0.0038;0.0033	7933;7938
AlaTGC	cluster4	tRNA-Ala-TGC-3	nuc	13	C	0	0	0	0	0.00066	0.00074;0.00051;0.00078	2705;3837;7898	0.00056	0.00056;0.00057	7117;5297	0.001	0.0011;0.0009	7827;7818	0.00038	0.00038;0.00039	7812;7788
AlaTGC	cluster4	tRNA-Ala-TGC-3	nuc	14	A	0	0	0	0	0.0022	0.0011;0.0026;0.0036	2673;3844;7841	0.0025	0.0017;0.0036	7087;5260	0.0022	0.0025;0.0021	7752;7745	0.0021	0.0023;0.0019	7774;7715
AlaTGC	cluster4	tRNA-Ala-TGC-3	nuc	15	G	0	0	0	0	0.007	0.011;0.013;0.0026	2751;3909;8026	0.0026	0.0022;0.003	7227;5375	0.0065	0.0058;0.0073	7905;7920	0.0061	0.008;0.0047	7922;7879
AlaTGC	cluster4	tRNA-Ala-TGC-3	nuc	16	T	0	0	0	0	0.051	0.055;0.045;0.054	2775;3926;8009	0.023	0.024;0.022	7262;5404	0.026	0.03;0.023	7929;7948	0.031	0.037;0.026	7986;7966
AlaTGC	cluster4	tRNA-Ala-TGC-3	nuc	17	G	0	0	0	0	0.08	0.15;0.048;0.072	2619;3691;7622	0.033	0.038;0.03	7070;5203	0.033	0.035;0.031	7650;7666	0.034	0.038;0.031	7581;7680
AlaTGC	cluster4	tRNA-Ala-TGC-3	nuc	18	G	0	0	0	0	0.035	0.051;0.026;0.032	2214;3425;7282	0.014	0.016;0.012	6817;5061	0.013	0.013;0.013	7352;7414	0.017	0.018;0.015	7270;7387
AlaTGC	cluster4	tRNA-Ala-TGC-3	nuc	19	T	1	0	1	1	0.058	0.058;0.053;0.062	2145;3343;7131	0.023	0.022;0.024	6755;5051	0.032	0.032;0.033	7335;7409	0.037	0.045;0.03	7231;7406
[truncated: 23,429 more rows]
